# Supplementary material for: Identifying Cognate Binding Pairs among a Large Set of Paralogs: The Case of PE/PPE Proteins of Mycobacterium tuberculosis
Source: PLoS Comput Biol. 2008 Sep 12;4(9):e1000174. doi: 10.1371/journal.pcbi.1000174 (PMC2519833; doi:10.1371/journal.pcbi.1000174)
Supplement: Dataset S3 — Paralog matching scores Sij, coexpression scores Rij, and operon pair information for all PE/PPE pairs. (0.32 MB TXT) [file pcbi.1000174.s003.txt]

PE_ORF1	PE_GENE1	PPE_ORF2	PPE_GENE2	GENOME_DISTANCE	Sij	Rij	OPERON(2 = operon pair, 1 = inter-operon pair, 0 = other)
Rv3872	PE35	Rv3873	PPE68	31	0.973166	0.784697	2
Rv3507	PE_PGRS53	Rv3425	PPE57	83800	0.973166	-0.081101	0
Rv2769c	PE27	Rv2770c	PPE44	324	0.973166	0.218390	0
Rv2431c	PE25	Rv2430c	PPE41	47	0.973166	0.542553	2
Rv2107	PE22	Rv2108	PPE36	56	0.973166	0.339168	2
Rv1806	PE20	Rv1807	PPE31	27	0.973166	0.793649	2
Rv1803c	PE_PGRS32	Rv1753c	PPE24	60148	0.973166	0.202039	0
Rv1195	PE13	Rv1361c	PPE19	193141	0.973166	0.620223	0
Rv1169c	PE11	Rv1168c	PPE17	18	0.973166	0.822314	2
Rv1040c	PE8	Rv1039c	PPE15	77	0.973166	0.262919	2
Rv0916c	PE7	Rv0915c	PPE14	15	0.973166	0.524851	2
Rv0754	PE_PGRS11	Rv0355c	PPE8	411480	0.973166	0.494058	0
Rv0285	PE5	Rv0096	PPE1	242909	0.973166	-0.023143	0
Rv3477	PE31	Rv1361c	PPE19	2048983	0.961717	0.751957	0
Rv2328	PE23	Rv3425	PPE57	1240360	0.961717	-0.051540	0
Rv1386	PE15	Rv0453	PPE11	1016734	0.961717	-0.085454	0
Rv1325c	PE_PGRS24	Rv3125c	PPE49	2000511	0.961717	0.017551	0
Rv0980c	PE_PGRS18	Rv1705c	PPE22	835046	0.961717	0.098260	0
Rv0160c	PE4	Rv0442c	PPE10	340312	0.961717	0.434161	0
Rv3622c	PE32	Rv3621c	PPE65	10	0.957961	0.247584	2
Rv2769c	PE27	Rv2768c	PPE43	80	0.957961	0.394080	2
Rv1803c	PE_PGRS32	Rv3125c	PPE49	1443634	0.957961	0.120575	0
Rv1386	PE15	Rv1387	PPE20	3	0.957961	0.653279	2
Rv1195	PE13	Rv1196	PPE18	47	0.957961	0.730226	2
Rv0285	PE5	Rv2123	PPE37	2031139	0.957961	0.309645	0
Rv3097c	PE_PGRS63	Rv3425	PPE57	375148	0.950268	0.093130	0
Rv2340c	PE_PGRS39	Rv1753c	PPE24	632892	0.950268	0.141639	0
Rv1243c	PE_PGRS23	Rv3125c	PPE49	2103799	0.950268	-0.104965	0
Rv3477	PE31	Rv1196	PPE18	1855889	0.946691	0.737719	1
Rv1040c	PE8	Rv2768c	PPE43	1913518	0.946691	0.157722	1
Rv0754	PE_PGRS11	Rv1753c	PPE24	1133701	0.946691	0.377566	0
Rv3477	PE31	Rv3478	PPE60	37	0.942755	0.897237	2
Rv2340c	PE_PGRS39	Rv0305c	PPE6	2164841	0.942755	0.307225	0
Rv1803c	PE_PGRS32	Rv1918c	PPE35	120807	0.942755	0.171340	0
Rv0980c	PE_PGRS18	Rv1789	PPE26	930339	0.942755	0.136080	0
Rv0285	PE5	Rv0280	PPE3	8650	0.942755	0.151796	0
Rv2487c	PE_PGRS42	Rv0355c	PPE8	2038321	0.938819	-0.019089	0
Rv1214c	PE14	Rv1918c	PPE35	810024	0.938819	0.164187	0
Rv2340c	PE_PGRS39	Rv1918c	PPE35	447055	0.935420	0.196079	0
Rv2769c	PE27	Rv1039c	PPE15	1915686	0.931664	0.470944	1
Rv1788	PE18	Rv1789	PPE26	14	0.931664	0.510181	2
Rv1386	PE15	Rv0280	PPE3	1220490	0.931664	0.109290	0
Rv1325c	PE_PGRS24	Rv1802	PPE30	553419	0.931664	-0.121809	0
Rv1195	PE13	Rv3478	PPE60	1854325	0.931664	0.664804	1
Rv0754	PE_PGRS11	Rv1918c	PPE35	1319736	0.931664	0.345978	0
Rv0285	PE5	Rv0453	PPE11	193242	0.927549	0.114713	0
Rv1840c	PE_PGRS34	Rv1918c	PPE35	78131	0.927370	0.014138	0
Rv1646	PE17	Rv3425	PPE57	1985543	0.927370	-0.097513	0
Rv3872	PE35	Rv3892c	PPE69	23440	0.924150	-0.149420	0
Rv1214c	PE14	Rv1753c	PPE24	623989	0.924150	0.107736	0
Rv0747	PE_PGRS10	Rv0442c	PPE10	306237	0.924150	-0.158513	0
Rv3872	PE35	Rv3018c	PPE46	972502	0.920572	-0.311802	0
Rv1040c	PE8	Rv2770c	PPE44	1915933	0.920572	-0.098373	0
Rv3477	PE31	Rv3429	PPE59	46392	0.916637	-0.199530	0
Rv1803c	PE_PGRS32	Rv0355c	PPE8	1610244	0.916637	0.256075	0
Rv1386	PE15	Rv0256c	PPE2	1251917	0.916637	0.067789	0
Rv3511	PE_PGRS55	Rv3125c	PPE49	447966	0.915921	0.116608	0
Rv1325c	PE_PGRS24	Rv0355c	PPE8	1053475	0.912880	-0.073818	0
Rv1803c	PE_PGRS32	Rv1802	PPE30	148	0.912343	0.173803	0
Rv0754	PE_PGRS11	Rv1801	PPE29	1194088	0.912343	0.457766	0
Rv0285	PE5	Rv3022c	PPE48	1379871	0.912343	0.298187	0
Rv3812	PE_PGRS62	Rv3425	PPE57	433802	0.909481	0.019371	0
Rv3872	PE35	Rv3022c	PPE48	970063	0.905725	-0.352699	0
Rv3345c	PE_PGRS50	Rv1753c	PPE24	1753383	0.904472	0.060160	0
Rv1788	PE18	Rv1705c	PPE22	93823	0.904472	-0.079576	0
Rv1067c	PE_PGRS19	Rv3125c	PPE49	2107699	0.904472	0.045657	0
Rv0832	PE_PGRS12	Rv3425	PPE57	1493111	0.904472	0.025137	0
Rv2396	PE_PGRS41	Rv0355c	PPE8	2141822	0.901610	0.113387	0
Rv1386	PE15	Rv0096	PPE1	1454749	0.901610	-0.150150	0
Rv1325c	PE_PGRS24	Rv1787	PPE25	535336	0.901610	-0.028798	0
Rv1243c	PE_PGRS23	Rv1918c	PPE35	780972	0.901610	0.035061	0
Rv1068c	PE_PGRS20	Rv1801	PPE29	849853	0.901610	0.100967	0
Rv2396	PE_PGRS41	Rv1753c	PPE24	708024	0.898390	0.115294	0
Rv1803c	PE_PGRS32	Rv3539	PPE63	1931217	0.897138	0.206761	0
Rv1195	PE13	Rv3429	PPE59	1902231	0.897138	-0.241231	0
Rv0754	PE_PGRS11	Rv1705c	PPE22	1083584	0.897138	-0.011547	0
Rv0285	PE5	Rv3018c	PPE46	1382310	0.897138	0.014321	0
Rv2340c	PE_PGRS39	Rv3125c	PPE49	871568	0.894812	-0.064923	0
Rv2396	PE_PGRS41	Rv3125c	PPE49	796592	0.893023	-0.008048	0
Rv3872	PE35	Rv0256c	PPE2	367762	0.890877	0.039044	0
Rv2340c	PE_PGRS39	Rv0355c	PPE8	2182988	0.890877	0.303470	0
Rv2487c	PE_PGRS42	Rv1918c	PPE35	624689	0.890340	-0.112498	0
Rv1386	PE15	Rv2123	PPE37	819299	0.886583	-0.075806	0
Rv1325c	PE_PGRS24	Rv1790	PPE27	538460	0.886583	-0.119303	0
Rv1214c	PE14	Rv1705c	PPE22	573872	0.883900	0.025451	0
Rv0754	PE_PGRS11	Rv3125c	PPE49	1765437	0.883900	0.141197	0
Rv0285	PE5	Rv0256c	PPE2	40077	0.881932	0.049906	0
Rv1791	PE19	Rv1918c	PPE35	137446	0.881574	-0.057135	0
Rv1430	PE16	Rv0442c	PPE10	1074172	0.881574	0.235025	0
Rv0747	PE_PGRS10	Rv3125c	PPE49	1757729	0.881574	-0.117834	0
Rv2487c	PE_PGRS42	Rv1801	PPE29	752029	0.880143	-0.073053	0
Rv0980c	PE_PGRS18	Rv3558	PPE64	1506369	0.880143	0.143447	0
Rv3511	PE_PGRS55	Rv0355c	PPE8	893945	0.879070	0.061853	0
Rv1243c	PE_PGRS23	Rv0355c	PPE8	950310	0.876208	0.021424	0
Rv3872	PE35	Rv3738c	PPE66	160513	0.876029	-0.356334	0
Rv2396	PE_PGRS41	Rv3558	PPE64	1304096	0.876029	0.169264	0
Rv2340c	PE_PGRS39	Rv1802	PPE30	572892	0.876029	0.236808	0
Rv1791	PE19	Rv1789	PPE26	1933	0.876029	0.376065	0
Rv0151c	PE1	Rv2608	PPE42	1651684	0.876029	0.331737	0
Rv1243c	PE_PGRS23	Rv1753c	PPE24	594937	0.872987	0.040417	0
Rv2340c	PE_PGRS39	Rv3539	PPE63	1359151	0.871556	0.251976	0
Rv1803c	PE_PGRS32	Rv0305c	PPE6	1669212	0.871556	0.237267	0
Rv1386	PE15	Rv3738c	PPE66	1782161	0.871556	0.091063	0
Rv1325c	PE_PGRS24	Rv1801	PPE29	552036	0.871556	-0.080405	0
Rv0335c	PE6	Rv3343c	PPE54	1073529	0.870125	0.102315	0
Rv3511	PE_PGRS55	Rv2352c	PPE38	1305519	0.869410	0.120929	0
Rv2396	PE_PGRS41	Rv0442c	PPE10	2160585	0.869410	0.079928	0
Rv1840c	PE_PGRS34	Rv0305c	PPE6	1712260	0.869410	0.018176	0
Rv1243c	PE_PGRS23	Rv1802	PPE30	656707	0.869410	-0.018456	0
Rv0160c	PE4	Rv1801	PPE29	1851562	0.869410	0.582921	0
Rv1067c	PE_PGRS19	Rv0355c	PPE8	753742	0.867800	0.054096	0
Rv2340c	PE_PGRS39	Rv2352c	PPE38	14015	0.866726	0.198781	0
Rv1803c	PE_PGRS32	Rv1917c	PPE34	116090	0.866726	0.191861	0
Rv0285	PE5	Rv3738c	PPE66	570321	0.866726	-0.103903	0
Rv2615c	PE_PGRS45	Rv1789	PPE26	915629	0.865474	0.029400	0
Rv1243c	PE_PGRS23	Rv1706c	PPE23	546017	0.865474	0.240509	0
Rv1791	PE19	Rv1705c	PPE22	97250	0.865116	-0.171104	0
Rv0335c	PE6	Rv3350c	PPE56	1043362	0.865116	0.029939	0
Rv3872	PE35	Rv0280	PPE3	399249	0.861181	0.028021	0
Rv0578c	PE_PGRS7	Rv3125c	PPE49	1591274	0.858676	0.090495	0
Rv3345c	PE_PGRS50	Rv1918c	PPE35	1567546	0.856530	-0.063604	0
Rv2615c	PE_PGRS45	Rv1705c	PPE22	1010946	0.856530	0.104098	0
Rv1791	PE19	Rv1753c	PPE24	45129	0.856530	-0.255495	0
Rv1386	PE15	Rv3022c	PPE48	1818668	0.856530	0.005700	0
Rv1325c	PE_PGRS24	Rv1706c	PPE23	442729	0.856530	0.123545	0
Rv0754	PE_PGRS11	Rv3558	PPE64	1257450	0.856530	0.209174	0
Rv1067c	PE_PGRS19	Rv2608	PPE42	1744622	0.854919	-0.053256	0
Rv0978c	PE_PGRS17	Rv1789	PPE26	932434	0.854919	0.164047	0
Rv1840c	PE_PGRS34	Rv1753c	PPE24	103196	0.854025	0.116043	0
Rv2340c	PE_PGRS39	Rv3350c	PPE56	1137044	0.851521	0.326138	0
Rv1803c	PE_PGRS32	Rv3558	PPE64	1951138	0.851521	0.224652	0
Rv0285	PE5	Rv3739c	PPE67	570036	0.851521	0.032093	0
Rv2487c	PE_PGRS42	Rv1753c	PPE24	810526	0.851163	0.007569	0
Rv1325c	PE_PGRS24	Rv1918c	PPE35	677684	0.851163	-0.137836	0
Rv2615c	PE_PGRS45	Rv3144c	PPE52	565103	0.850805	0.002260	0
Rv1214c	PE14	Rv0305c	PPE6	981582	0.850805	0.196188	0
Rv0754	PE_PGRS11	Rv1802	PPE30	1195471	0.850805	0.270234	0
Rv2615c	PE_PGRS45	Rv3558	PPE64	1052995	0.847943	0.044762	0
Rv2741	PE_PGRS47	Rv3125c	PPE49	434985	0.847227	-0.052181	0
Rv1172c	PE12	Rv1753c	PPE24	678933	0.847227	0.002599	0
Rv3872	PE35	Rv2123	PPE37	1968253	0.846333	-0.011679	0
Rv1840c	PE_PGRS34	Rv0355c	PPE8	1653292	0.845259	0.050336	0
Rv0980c	PE_PGRS18	Rv1918c	PPE35	1071198	0.845259	0.250900	0
Rv0978c	PE_PGRS17	Rv1705c	PPE22	837141	0.845259	-0.048256	0
Rv2487c	PE_PGRS42	Rv1802	PPE30	750526	0.844365	-0.032239	0
Rv2487c	PE_PGRS42	Rv3125c	PPE49	693091	0.842934	0.021487	0
Rv1214c	PE14	Rv0355c	PPE8	922614	0.842934	0.194430	0
Rv0746	PE_PGRS9	Rv0442c	PPE10	303487	0.842934	0.182531	0
Rv1386	PE15	Rv3018c	PPE46	1815167	0.841503	-0.152064	0
Rv3595c	PE_PGRS59	Rv3343c	PPE54	299796	0.840429	-0.023820	0
Rv2487c	PE_PGRS42	Rv1808	PPE32	744151	0.840429	0.337977	0
Rv0978c	PE_PGRS17	Rv3144c	PPE52	1992973	0.840429	0.199920	0
Rv3511	PE_PGRS55	Rv1802	PPE30	1894842	0.840250	-0.140055	0
Rv0977	PE_PGRS16	Rv3425	PPE57	1658533	0.840250	-0.049780	0
Rv0978c	PE_PGRS17	Rv3558	PPE64	1504652	0.837209	0.079789	0
Rv1803c	PE_PGRS32	Rv0442c	PPE10	1512709	0.836315	0.214466	0
Rv0754	PE_PGRS11	Rv1808	PPE32	1202008	0.836315	0.206050	0
Rv0285	PE5	Rv0286	PPE4	3	0.836315	0.817354	2
Rv1243c	PE_PGRS23	Rv2352c	PPE38	1246246	0.836136	-0.152347	0
Rv3595c	PE_PGRS59	Rv1918c	PPE35	1866119	0.835778	-0.159088	0
Rv2490c	PE_PGRS43	Rv0355c	PPE8	2029470	0.835778	-0.094461	0
Rv0279c	PE_PGRS4	Rv0442c	PPE10	191678	0.835778	0.215600	0
Rv0109	PE_PGRS1	Rv3125c	PPE49	1050660	0.835778	0.226640	0
Rv0578c	PE_PGRS7	Rv0355c	PPE8	237317	0.833989	-0.028010	0
Rv2490c	PE_PGRS43	Rv1801	PPE29	757982	0.831843	-0.040098	0
Rv1172c	PE12	Rv0442c	PPE10	769541	0.831843	-0.050542	0
Rv3872	PE35	Rv0453	PPE11	603059	0.831485	-0.309158	0
Rv1325c	PE_PGRS24	Rv2352c	PPE38	1142958	0.831485	-0.096408	0
Rv0754	PE_PGRS11	Rv0305c	PPE6	470448	0.831485	0.499527	0
Rv3345c	PE_PGRS50	Rv0305c	PPE6	1040975	0.829338	0.158879	0
Rv2741	PE_PGRS47	Rv2352c	PPE38	419816	0.826476	-0.343584	0
Rv2162c	PE_PGRS38	Rv1800	PPE28	381820	0.826476	0.106711	0
Rv1386	PE15	Rv0286	PPE4	1209988	0.826476	0.190119	1
Rv0160c	PE4	Rv0388c	PPE9	277020	0.825939	0.340342	0
Rv1768	PE_PGRS31	Rv0355c	PPE8	1565935	0.824329	0.121193	0
Rv1068c	PE_PGRS20	Rv3125c	PPE49	2110035	0.824329	0.080236	0
Rv0978c	PE_PGRS17	Rv1918c	PPE35	1073293	0.824329	0.140740	0
Rv3388	PE_PGRS52	Rv3425	PPE57	38391	0.823256	-0.008718	0
Rv1214c	PE14	Rv1802	PPE30	685759	0.823256	0.104098	0
Rv1803c	PE_PGRS32	Rv1706c	PPE23	111045	0.821109	0.114134	0
Rv0109	PE_PGRS1	Rv0442c	PPE10	397879	0.820751	0.319441	0
Rv2396	PE_PGRS41	Rv1802	PPE30	648024	0.819678	0.100929	0
Rv0747	PE_PGRS10	Rv3539	PPE63	1269882	0.819678	-0.159323	0
Rv2340c	PE_PGRS39	Rv1706c	PPE23	683789	0.816637	0.251007	0
Rv1068c	PE_PGRS20	Rv1808	PPE32	857773	0.815742	0.217607	0
Rv2615c	PE_PGRS45	Rv1918c	PPE35	772988	0.812880	0.050726	0
Rv1441c	PE_PGRS26	Rv1361c	PPE19	84576	0.811449	-0.010007	0
Rv1386	PE15	Rv3739c	PPE67	1781876	0.811449	0.140077	0
Rv0285	PE5	Rv1387	PPE20	1211837	0.811449	0.255783	1
Rv0278c	PE_PGRS3	Rv0442c	PPE10	194441	0.811449	0.147677	0
Rv1840c	PE_PGRS34	Rv1800	PPE28	46551	0.809302	0.269770	0
Rv2396	PE_PGRS41	Rv1918c	PPE35	522187	0.807513	0.123637	0
Rv1068c	PE_PGRS20	Rv1802	PPE30	851236	0.807513	-0.120602	0
Rv1067c	PE_PGRS19	Rv3558	PPE64	1599712	0.807513	0.099967	0
Rv2396	PE_PGRS41	Rv3539	PPE63	1284175	0.806798	0.138878	0
Rv1325c	PE_PGRS24	Rv1705c	PPE22	441532	0.806798	0.116361	0
Rv1803c	PE_PGRS32	Rv1800	PPE28	3503	0.805903	0.101189	0
Rv2396	PE_PGRS41	Rv1801	PPE29	649527	0.805546	0.044308	0
Rv0151c	PE1	Rv1800	PPE28	1860144	0.805546	0.178297	0
Rv3345c	PE_PGRS50	Rv1802	PPE30	1693383	0.805009	0.036594	0
Rv3872	PE35	Rv0286	PPE4	409820	0.801789	0.123545	1
Rv1325c	PE_PGRS24	Rv0442c	PPE10	955940	0.801789	-0.005804	0
Rv1214c	PE14	Rv1808	PPE32	692296	0.801431	0.073076	0
Rv0151c	PE1	Rv3125c	PPE49	1096821	0.801431	0.169306	0
Rv0160c	PE4	Rv0355c	PPE8	234338	0.800179	0.495639	0
Rv3511	PE_PGRS55	Rv3558	PPE64	56219	0.798927	-0.045330	0
Rv1243c	PE_PGRS23	Rv1705c	PPE22	544820	0.798927	0.067552	0
Rv3595c	PE_PGRS59	Rv1753c	PPE24	2051956	0.798569	-0.053095	0
Rv3872	PE35	Rv3739c	PPE67	160228	0.796959	0.117120	0
Rv1243c	PE_PGRS23	Rv1787	PPE25	638624	0.796959	-0.097269	0
Rv2519	PE26	Rv3425	PPE57	1004976	0.796601	0.193774	0
Rv0160c	PE4	Rv1753c	PPE24	1791175	0.796601	0.294778	0
Rv1214c	PE14	Rv1801	PPE29	684376	0.795349	0.227854	0
Rv0109	PE_PGRS1	Rv3539	PPE63	562813	0.794275	0.349366	0
Rv2487c	PE_PGRS42	Rv0305c	PPE6	1986364	0.791413	-0.056868	0
Rv1803c	PE_PGRS32	Rv2608	PPE42	888204	0.790698	0.360847	0
Rv1325c	PE_PGRS24	Rv2892c	PPE45	1710829	0.790698	-0.217722	0
Rv1788	PE18	Rv1918c	PPE35	140873	0.788909	0.131468	0
Rv0980c	PE_PGRS18	Rv1706c	PPE23	836243	0.788551	-0.143930	0
Rv0160c	PE4	Rv1802	PPE30	1852945	0.788551	0.277490	0
Rv3511	PE_PGRS55	Rv1753c	PPE24	1954842	0.787478	0.035692	0
Rv2487c	PE_PGRS42	Rv1787	PPE25	768903	0.787120	0.147538	0
Rv3872	PE35	Rv1387	PPE20	1621654	0.786941	0.349506	1
Rv2340c	PE_PGRS39	Rv1787	PPE25	591269	0.786941	0.138436	0
Rv1386	PE15	Rv3873	PPE68	1620212	0.786941	0.179781	1
Rv0872c	PE_PGRS15	Rv1361c	PPE19	562199	0.786941	-0.256622	0
Rv0754	PE_PGRS11	Rv3539	PPE63	1277590	0.786941	0.445402	0
Rv2591	PE_PGRS44	Rv3425	PPE57	919057	0.785689	-0.185994	0
Rv1243c	PE_PGRS23	Rv1790	PPE27	641748	0.782469	-0.114363	0
Rv3590c	PE_PGRS58	Rv1789	PPE26	2003433	0.781395	0.257186	0
Rv1791	PE19	Rv3539	PPE63	1947856	0.781395	-0.391276	0
Rv1243c	PE_PGRS23	Rv1800	PPE28	652776	0.781395	-0.012934	0
Rv1243c	PE_PGRS23	Rv0442c	PPE10	852775	0.781395	0.164684	0
Rv3511	PE_PGRS55	Rv1801	PPE29	1896345	0.781038	0.004153	0
Rv1172c	PE12	Rv0305c	PPE6	926044	0.781038	-0.218177	0
Rv1068c	PE_PGRS20	Rv2352c	PPE38	1440775	0.781038	0.107562	0
Rv1468c	PE_PGRS29	Rv3125c	PPE49	1833755	0.778533	0.033039	0
Rv0159c	PE3	Rv0442c	PPE10	341912	0.778533	0.231673	0
Rv2741	PE_PGRS47	Rv3539	PPE63	922568	0.778175	-0.376614	0
Rv0151c	PE1	Rv3558	PPE64	588834	0.778175	0.454572	0
Rv3595c	PE_PGRS59	Rv0355c	PPE8	797656	0.777639	-0.036868	0
Rv2490c	PE_PGRS43	Rv3125c	PPE49	684240	0.777639	0.135817	0
Rv3595c	PE_PGRS59	Rv3347c	PPE55	283547	0.777460	0.101808	0
Rv1803c	PE_PGRS32	Rv0755c	PPE12	1194883	0.775492	0.129414	0
Rv3595c	PE_PGRS59	Rv1802	PPE30	1991956	0.772809	-0.104775	0
Rv2487c	PE_PGRS42	Rv1790	PPE27	765824	0.772809	0.124140	0
Rv2396	PE_PGRS41	Rv2352c	PPE38	58701	0.772809	0.190227	0
Rv2340c	PE_PGRS39	Rv1705c	PPE22	685013	0.772809	0.204561	0
Rv0754	PE_PGRS11	Rv0442c	PPE10	313945	0.772809	0.350198	0
Rv2340c	PE_PGRS39	Rv1790	PPE27	588190	0.772093	0.116641	0
Rv0978c	PE_PGRS17	Rv1917c	PPE34	1068576	0.772093	0.160192	0
Rv3595c	PE_PGRS59	Rv0305c	PPE6	745699	0.770483	-0.023750	0
Rv0160c	PE4	Rv1705c	PPE22	1741058	0.770483	0.123773	0
Rv0297	PE_PGRS5	Rv3425	PPE57	929494	0.767800	0.075840	0
Rv1214c	PE14	Rv1787	PPE25	667676	0.767442	0.017382	0
Rv3812	PE_PGRS62	Rv0442c	PPE10	663595	0.767084	0.056394	0
Rv0746	PE_PGRS9	Rv0355c	PPE8	401022	0.767084	0.139848	0
Rv2340c	PE_PGRS39	Rv2892c	PPE45	581886	0.766369	0.151461	0
Rv0285	PE5	Rv3873	PPE68	408372	0.766369	-0.078057	1
Rv2098c	PE_PGRS36	Rv0442c	PPE10	1824515	0.765295	0.016338	0
Rv1791	PE19	Rv0305c	PPE6	1654193	0.764758	-0.288039	0
Rv1791	PE19	Rv0355c	PPE8	1595225	0.763864	-0.318346	0
Rv0747	PE_PGRS10	Rv1753c	PPE24	1140758	0.763864	-0.024311	0
Rv3872	PE35	Rv0096	PPE1	165209	0.762791	-0.388603	0
Rv2615c	PE_PGRS45	Rv1917c	PPE34	776289	0.762791	0.264523	0
Rv1791	PE19	Rv3343c	PPE54	1699161	0.762791	-0.280490	0
Rv0754	PE_PGRS11	Rv1787	PPE25	1177388	0.762791	0.259752	0
Rv2634c	PE_PGRS46	Rv3425	PPE57	879798	0.762075	-0.048289	0
Rv1214c	PE14	Rv3125c	PPE49	2132851	0.762075	0.045454	0
Rv0151c	PE1	Rv0442c	PPE10	351442	0.762075	0.167819	0
Rv0160c	PE4	Rv3558	PPE64	600222	0.761360	0.396934	0
Rv1172c	PE12	Rv3425	PPE57	1869915	0.758497	0.272184	0
Rv3511	PE_PGRS55	Rv1706c	PPE23	2005739	0.757603	0.017424	0
Rv1791	PE19	Rv1802	PPE30	13181	0.757424	-0.201170	0
Rv1087	PE_PGRS21	Rv0442c	PPE10	679346	0.755635	0.171144	0
Rv0278c	PE_PGRS3	Rv3125c	PPE49	1252715	0.755635	-0.079019	0
Rv2162c	PE_PGRS38	Rv1918c	PPE35	252628	0.755098	0.089368	0
Rv0151c	PE1	Rv1753c	PPE24	1802305	0.755098	0.301948	0
Rv1430	PE16	Rv1802	PPE30	435412	0.754204	0.261668	0
Rv1067c	PE_PGRS19	Rv1753c	PPE24	791190	0.754204	0.080707	0
Rv0916c	PE7	Rv3135	PPE50	1930541	0.754204	-0.347358	0
Rv0747	PE_PGRS10	Rv0355c	PPE8	403772	0.754204	-0.089091	0
Rv2487c	PE_PGRS42	Rv2892c	PPE45	403409	0.753488	-0.036646	0
Rv1791	PE19	Rv1808	PPE32	19718	0.753488	0.040178	0
Rv1214c	PE14	Rv1790	PPE27	670800	0.753488	0.036848	0
Rv0980c	PE_PGRS18	Rv1917c	PPE34	1066481	0.753488	0.255372	0
Rv0980c	PE_PGRS18	Rv1753c	PPE24	885163	0.752952	0.164417	0
Rv0151c	PE1	Rv1918c	PPE35	1988340	0.752952	0.253167	0
Rv1430	PE16	Rv2352c	PPE38	1024951	0.751342	0.223984	0
Rv2741	PE_PGRS47	Rv3558	PPE64	942489	0.749374	-0.282544	0
Rv2490c	PE_PGRS43	Rv1802	PPE30	756479	0.749374	-0.140174	0
Rv1840c	PE_PGRS34	Rv1705c	PPE22	155317	0.749374	-0.097347	0
Rv1325c	PE_PGRS24	Rv1808	PPE32	559956	0.748122	0.151026	0
Rv0754	PE_PGRS11	Rv1790	PPE27	1180512	0.748122	0.339343	0
Rv0151c	PE1	Rv1548c	PPE21	1571988	0.748122	0.305455	0
Rv1840c	PE_PGRS34	Rv1790	PPE27	58494	0.747764	0.185803	0
Rv0160c	PE4	Rv3539	PPE63	620362	0.747764	0.472080	0
Rv1067c	PE_PGRS19	Rv1801	PPE29	851577	0.747048	0.018344	0
Rv3595c	PE_PGRS59	Rv1808	PPE32	1985581	0.744365	0.204147	0
Rv2741	PE_PGRS47	Rv3350c	PPE56	700461	0.744186	-0.390963	0
Rv2396	PE_PGRS41	Rv0388c	PPE9	2184504	0.744186	-0.030777	0
Rv3511	PE_PGRS55	Rv1808	PPE32	1888467	0.743828	0.174622	0
Rv1172c	PE12	Rv0355c	PPE8	867076	0.743828	-0.125674	0
Rv0160c	PE4	Rv3125c	PPE49	1108209	0.743113	0.218956	0
Rv1803c	PE_PGRS32	Rv1705c	PPE22	112269	0.742397	0.184265	0
Rv1325c	PE_PGRS24	Rv1800	PPE28	549488	0.742397	-0.005030	0
Rv1768	PE_PGRS31	Rv1918c	PPE35	165179	0.742039	-0.100386	0
Rv1450c	PE_PGRS27	Rv1801	PPE29	407374	0.742039	0.156248	0
Rv1088	PE9	Rv3558	PPE64	1625804	0.742039	0.223140	0
Rv2615c	PE_PGRS45	Rv1706c	PPE23	1009722	0.741324	0.169989	0
Rv2396	PE_PGRS41	Rv1705c	PPE22	760145	0.741324	0.209099	0
Rv1768	PE_PGRS31	Rv0305c	PPE6	1624903	0.740608	0.035454	0
Rv3511	PE_PGRS55	Rv0388c	PPE9	936627	0.739535	0.037645	0
Rv2487c	PE_PGRS42	Rv2352c	PPE38	161203	0.739535	-0.007886	0
Rv2396	PE_PGRS41	Rv0305c	PPE6	2089865	0.739535	-0.033621	0
Rv3595c	PE_PGRS59	Rv3350c	PPE56	269629	0.738998	-0.092962	0
Rv0747	PE_PGRS10	Rv1705c	PPE22	1090641	0.738819	-0.017012	0
Rv3590c	PE_PGRS58	Rv3425	PPE57	188635	0.737925	0.031895	0
Rv2490c	PE_PGRS43	Rv1790	PPE27	771777	0.737925	-0.260533	0
Rv2340c	PE_PGRS39	Rv3343c	PPE54	1110456	0.736315	0.230456	0
Rv1803c	PE_PGRS32	Rv2352c	PPE38	586081	0.736315	0.236514	0
Rv0754	PE_PGRS11	Rv2608	PPE42	2087133	0.736315	0.287820	0
Rv2487c	PE_PGRS42	Rv1705c	PPE22	862647	0.734168	0.121535	0
Rv1840c	PE_PGRS34	Rv1787	PPE25	61573	0.734168	0.098582	0
Rv0747	PE_PGRS10	Rv3558	PPE64	1249742	0.734168	-0.209418	0
Rv2741	PE_PGRS47	Rv0355c	PPE8	1780215	0.732558	-0.488934	0
Rv1768	PE_PGRS31	Rv1753c	PPE24	15839	0.732021	0.019518	0
Rv3511	PE_PGRS55	Rv3539	PPE63	36298	0.731306	0.016477	0
Rv1068c	PE_PGRS20	Rv0388c	PPE9	722756	0.731306	-0.019580	0
Rv0978c	PE_PGRS17	Rv1706c	PPE23	838338	0.731306	-0.092418	0
Rv0278c	PE_PGRS3	Rv1802	PPE30	1707074	0.731127	0.121404	0
Rv1243c	PE_PGRS23	Rv1801	PPE29	655324	0.730054	0.048918	0
Rv1214c	PE14	Rv3539	PPE63	1788724	0.730054	0.164843	0
Rv3511	PE_PGRS55	Rv3343c	PPE54	202682	0.729875	0.073062	0
Rv2487c	PE_PGRS42	Rv1800	PPE28	753881	0.729875	0.175310	0
Rv1803c	PE_PGRS32	Rv1790	PPE27	15446	0.729875	0.034091	0
Rv1243c	PE_PGRS23	Rv0305c	PPE6	1009278	0.729875	-0.118395	0
Rv1768	PE_PGRS31	Rv1801	PPE29	39531	0.728265	0.031630	0
Rv3345c	PE_PGRS50	Rv0442c	PPE10	1198906	0.726297	-0.030259	0
Rv0335c	PE6	Rv3347c	PPE55	1057280	0.726297	0.439604	0
Rv0109	PE_PGRS1	Rv3558	PPE64	542673	0.726297	0.280846	0
Rv1214c	PE14	Rv1706c	PPE23	575069	0.725581	0.090869	0
Rv2741	PE_PGRS47	Rv1800	PPE28	1012494	0.724508	-0.139006	0
Rv2490c	PE_PGRS43	Rv1787	PPE25	774856	0.724508	-0.277625	0
Rv0754	PE_PGRS11	Rv1706c	PPE23	1084781	0.724508	0.119845	0
Rv0747	PE_PGRS10	Rv2352c	PPE38	1792067	0.724508	-0.174391	0
Rv1172c	PE12	Rv1801	PPE29	739320	0.723971	-0.194868	0
Rv0980c	PE_PGRS18	Rv3539	PPE63	1526509	0.723971	0.080160	0
Rv3508	PE_PGRS54	Rv3125c	PPE49	439354	0.721288	0.104981	0
Rv2490c	PE_PGRS43	Rv1808	PPE32	750104	0.721288	-0.087040	0
Rv1768	PE_PGRS31	Rv3125c	PPE49	1488006	0.721288	0.003096	0
Rv1091	PE_PGRS22	Rv3144c	PPE52	2116081	0.721288	0.138206	0
Rv0151c	PE1	Rv0305c	PPE6	193511	0.721288	0.279372	0
Rv0124	PE_PGRS2	Rv1918c	PPE35	2016653	0.721288	-0.040031	0
Rv0109	PE_PGRS1	Rv0355c	PPE8	291905	0.721288	0.453156	0
Rv0578c	PE_PGRS7	Rv1753c	PPE24	1305698	0.720930	-0.007771	0
Rv2396	PE_PGRS41	Rv1790	PPE27	663322	0.720751	0.338677	0
Rv0747	PE_PGRS10	Rv3144c	PPE52	1738063	0.720751	0.210165	0
Rv1840c	PE_PGRS34	Rv2608	PPE42	845528	0.720572	0.078877	0
Rv2853	PE_PGRS48	Rv3558	PPE64	833865	0.719141	-0.132620	0
Rv1791	PE19	Rv1801	PPE29	11798	0.718247	-0.429137	0
Rv0578c	PE_PGRS7	Rv0305c	PPE6	296285	0.717710	0.126417	0
Rv0160c	PE4	Rv1787	PPE25	1834862	0.716279	0.157169	0
Rv1243c	PE_PGRS23	Rv3539	PPE63	1816420	0.715564	0.212515	0
Rv1803c	PE_PGRS32	Rv1787	PPE25	18525	0.714669	0.070769	0
Rv2340c	PE_PGRS39	Rv1808	PPE32	566517	0.712701	0.263207	0
Rv1325c	PE_PGRS24	Rv0388c	PPE9	1020153	0.712701	-0.073799	0
Rv0980c	PE_PGRS18	Rv3144c	PPE52	1994690	0.711628	0.407060	0
Rv2741	PE_PGRS47	Rv1706c	PPE23	1120036	0.711270	-0.112133	0
Rv1088	PE9	Rv3144c	PPE52	2114125	0.711270	0.057479	0
Rv2741	PE_PGRS47	Rv3343c	PPE54	673873	0.711091	-0.290469	0
Rv1325c	PE_PGRS24	Rv1753c	PPE24	491649	0.711091	-0.052419	0
Rv0747	PE_PGRS10	Rv1706c	PPE23	1091838	0.711091	-0.097565	0
Rv1325c	PE_PGRS24	Rv3539	PPE63	1919585	0.710018	-0.063691	0
Rv3514	PE_PGRS57	Rv3125c	PPE49	454143	0.709839	0.243954	0
Rv3514	PE_PGRS57	Rv0442c	PPE10	991417	0.709839	0.138218	0
Rv2853	PE_PGRS48	Rv0355c	PPE8	1671591	0.709839	0.138286	0
Rv2741	PE_PGRS47	Rv1753c	PPE24	1069139	0.709839	-0.298232	0
Rv0742	PE_PGRS8	Rv1918c	PPE35	1334141	0.709839	0.211804	0
Rv3514	PE_PGRS57	Rv1801	PPE29	1902522	0.709302	0.093044	0
Rv1840c	PE_PGRS34	Rv3125c	PPE49	1400958	0.709302	0.038591	0
Rv1172c	PE12	Rv1918c	PPE35	864968	0.709302	0.199900	0
Rv0747	PE_PGRS10	Rv1918c	PPE35	1326793	0.708408	0.042994	0
Rv0151c	PE1	Rv3539	PPE63	608974	0.708408	0.428114	0
Rv0872c	PE_PGRS15	Rv1808	PPE32	1079677	0.707156	0.321665	0
Rv2853	PE_PGRS48	Rv3425	PPE57	678124	0.706977	-0.140274	0
Rv2487c	PE_PGRS42	Rv1706c	PPE23	861423	0.706619	0.073861	0
Rv2396	PE_PGRS41	Rv1787	PPE25	666401	0.706619	0.260511	0
Rv2340c	PE_PGRS39	Rv0442c	PPE10	2085453	0.706619	0.216936	0
Rv0754	PE_PGRS11	Rv0388c	PPE9	378158	0.706261	0.246313	0
Rv2396	PE_PGRS41	Rv2608	PPE42	241162	0.704114	0.188492	0
Rv0754	PE_PGRS11	Rv2892c	PPE45	2055068	0.704114	0.234802	0
Rv3345c	PE_PGRS50	Rv1705c	PPE22	1805504	0.703578	-0.151690	0
Rv2741	PE_PGRS47	Rv1802	PPE30	1009139	0.703578	-0.342524	0
Rv0160c	PE4	Rv1790	PPE27	1837986	0.702504	0.269542	0
Rv1088	PE9	Rv1789	PPE26	811843	0.701610	0.114799	0
Rv1067c	PE_PGRS19	Rv1800	PPE28	849029	0.701610	0.130824	0
Rv3345c	PE_PGRS50	Rv1801	PPE29	1694886	0.701252	0.091029	0
Rv1243c	PE_PGRS23	Rv3558	PPE64	1796280	0.701252	-0.015251	0
Rv0747	PE_PGRS10	Rv1802	PPE30	1202528	0.701252	-0.065069	0
Rv1803c	PE_PGRS32	Rv3347c	PPE55	1696869	0.699463	0.019669	0
Rv3508	PE_PGRS54	Rv0442c	PPE10	1004970	0.698748	0.136837	0
Rv3345c	PE_PGRS50	Rv0355c	PPE8	1092932	0.698748	0.112839	0
Rv3508	PE_PGRS54	Rv1801	PPE29	1887733	0.698390	-0.135379	0
Rv2490c	PE_PGRS43	Rv1918c	PPE35	630642	0.698390	-0.141223	0
Rv2098c	PE_PGRS36	Rv1753c	PPE24	371954	0.698390	0.057721	0
Rv1214c	PE14	Rv2892c	PPE45	1843169	0.697674	0.095029	0
Rv2098c	PE_PGRS36	Rv0305c	PPE6	1981018	0.696601	0.089480	0
Rv2519	PE26	Rv1361c	PPE19	1302152	0.693381	0.240849	0
Rv2490c	PE_PGRS43	Rv2892c	PPE45	394558	0.693381	-0.315696	0
Rv2490c	PE_PGRS43	Rv1705c	PPE22	868600	0.693381	-0.126082	0
Rv0109	PE_PGRS1	Rv3144c	PPE52	1030994	0.693381	-0.087948	0
Rv2396	PE_PGRS41	Rv1808	PPE32	641649	0.692487	0.455049	0
Rv0980c	PE_PGRS18	Rv3159c	PPE53	1976844	0.692487	-0.036084	0
Rv3345c	PE_PGRS50	Rv3343c	PPE54	1223	0.692129	0.077270	0
Rv0151c	PE1	Rv2352c	PPE38	1954374	0.692129	0.294919	0
Rv2741	PE_PGRS47	Rv1808	PPE32	1002764	0.688730	-0.081356	0
Rv1768	PE_PGRS31	Rv1787	PPE25	22831	0.688730	-0.129801	0
Rv1172c	PE12	Rv3539	PPE63	1733186	0.688730	-0.033389	0
Rv0747	PE_PGRS10	Rv0305c	PPE6	462740	0.688730	-0.074475	0
Rv0978c	PE_PGRS17	Rv1753c	PPE24	887258	0.687478	0.034231	0
Rv0746	PE_PGRS9	Rv3125c	PPE49	1754979	0.687478	0.083387	0
Rv2162c	PE_PGRS38	Rv3125c	PPE49	1065638	0.686941	-0.167550	0
Rv1396c	PE_PGRS25	Rv1802	PPE30	469527	0.686941	-0.088089	0
Rv1088	PE9	Rv1705c	PPE22	716550	0.686047	0.142093	0
Rv3595c	PE_PGRS59	Rv2352c	PPE38	1402633	0.685868	0.047573	0
Rv3345c	PE_PGRS50	Rv1808	PPE32	1687008	0.685868	0.193763	0
Rv2490c	PE_PGRS43	Rv2352c	PPE38	167156	0.682648	0.070801	0
Rv2162c	PE_PGRS38	Rv2352c	PPE38	208085	0.681216	0.034880	0
Rv2340c	PE_PGRS39	Rv3558	PPE64	1379072	0.681038	0.165213	0
Rv0747	PE_PGRS10	Rv2770c	PPE44	2168923	0.681038	-0.049167	0
Rv3345c	PE_PGRS50	Rv3350c	PPE56	13178	0.679785	0.112643	0
Rv0747	PE_PGRS10	Rv0388c	PPE9	370450	0.679785	-0.071669	0
Rv1088	PE9	Rv2608	PPE42	1720099	0.678891	0.261197	0
Rv1243c	PE_PGRS23	Rv2892c	PPE45	1814117	0.678354	-0.126825	0
Rv2615c	PE_PGRS45	Rv1753c	PPE24	958825	0.676565	0.106569	0
Rv1091	PE_PGRS22	Rv0442c	PPE10	684255	0.676565	-0.066708	0
Rv0151c	PE1	Rv0355c	PPE8	245468	0.676565	0.380041	0
Rv1768	PE_PGRS31	Rv1790	PPE27	25955	0.676208	-0.106689	0
Rv1396c	PE_PGRS25	Rv1918c	PPE35	593792	0.676208	-0.069114	0
Rv0742	PE_PGRS8	Rv0305c	PPE6	457270	0.676208	0.272626	0
Rv2487c	PE_PGRS42	Rv1809	PPE33	742613	0.674776	0.072684	0
Rv2490c	PE_PGRS43	Rv0442c	PPE10	2135444	0.674419	0.145015	0
Rv1430	PE16	Rv1787	PPE25	417329	0.674419	0.058657	0
Rv1172c	PE12	Rv1802	PPE30	740703	0.674419	0.010472	0
Rv2853	PE_PGRS48	Rv3343c	PPE54	565249	0.673166	-0.071924	0
Rv0160c	PE4	Rv0305c	PPE6	182381	0.673166	0.536485	0
Rv3514	PE_PGRS57	Rv0388c	PPE9	928125	0.672987	0.046037	0
Rv1840c	PE_PGRS34	Rv1802	PPE30	43196	0.672987	-0.030963	0
Rv2396	PE_PGRS41	Rv1706c	PPE23	758921	0.672630	-0.033972	0
Rv1441c	PE_PGRS26	Rv1196	PPE18	277685	0.672630	0.072022	0
Rv1214c	PE14	Rv1789	PPE26	669165	0.672630	0.019170	0
Rv3595c	PE_PGRS59	Rv3539	PPE63	57233	0.671199	0.090689	0
Rv1172c	PE12	Rv1705c	PPE22	628816	0.671199	0.053729	0
Rv0109	PE_PGRS1	Rv0305c	PPE6	239948	0.671199	0.473218	0
Rv2741	PE_PGRS47	Rv2608	PPE42	117126	0.670841	-0.437092	0
Rv1840c	PE_PGRS34	Rv2892c	PPE45	1111276	0.670841	0.001053	0
Rv2487c	PE_PGRS42	Rv2608	PPE42	137661	0.669767	0.042948	0
Rv3345c	PE_PGRS50	Rv3539	PPE63	235285	0.669052	0.048661	0
Rv1803c	PE_PGRS32	Rv3343c	PPE54	1682522	0.669052	0.227771	0
Rv0834c	PE_PGRS14	Rv1789	PPE26	1096305	0.669052	-0.317292	0
Rv1803c	PE_PGRS32	Rv1801	PPE29	1651	0.668157	0.289880	0
Rv0754	PE_PGRS11	Rv1809	PPE33	1203369	0.668157	0.444272	0
Rv2615c	PE_PGRS45	Rv3159c	PPE53	582406	0.666547	0.084643	0
Rv1646	PE17	Rv3429	PPE59	1990469	0.666547	0.286381	0
Rv1172c	PE12	Rv1808	PPE32	747240	0.666547	0.195251	0
Rv0109	PE_PGRS1	Rv2352c	PPE38	1908213	0.666547	0.326800	0
Rv1214c	PE14	Rv2352c	PPE38	1275298	0.666190	0.195818	0
Rv2162c	PE_PGRS38	Rv2608	PPE42	510208	0.666011	0.005741	0
Rv3650	PE33	Rv1789	PPE26	2063262	0.665474	-0.346007	0
Rv1068c	PE_PGRS20	Rv0355c	PPE8	756078	0.665474	0.115216	0
Rv2098c	PE_PGRS36	Rv0355c	PPE8	1922050	0.664937	0.074228	0
Rv1091	PE_PGRS22	Rv1705c	PPE22	712467	0.664937	-0.215762	0
Rv1791	PE19	Rv1809	PPE33	21079	0.664222	-0.267708	0
Rv1243c	PE_PGRS23	Rv0388c	PPE9	916988	0.664222	0.021382	0
Rv3367	PE_PGRS51	Rv3125c	PPE49	286917	0.664043	-0.046396	0
Rv1091	PE_PGRS22	Rv3539	PPE63	1647900	0.664043	-0.082495	0
Rv3508	PE_PGRS54	Rv0388c	PPE9	941678	0.662791	0.082596	0
Rv2615c	PE_PGRS45	Rv0305c	PPE6	1838764	0.662791	0.088813	0
Rv1430	PE16	Rv1790	PPE27	420453	0.662791	0.097564	0
Rv1396c	PE_PGRS25	Rv1808	PPE32	476064	0.662791	-0.119698	0
Rv1091	PE_PGRS22	Rv3558	PPE64	1627760	0.662791	-0.045306	0
Rv0160c	PE4	Rv1808	PPE32	1859482	0.661896	0.090449	0
Rv2340c	PE_PGRS39	Rv3347c	PPE55	1124803	0.661181	0.136376	0
Rv1840c	PE_PGRS34	Rv1801	PPE29	44699	0.661181	0.050537	0
Rv1791	PE19	Rv2892c	PPE45	1170591	0.661181	-0.037295	0
Rv0872c	PE_PGRS15	Rv3343c	PPE54	1642418	0.661181	0.075090	0
Rv1067c	PE_PGRS19	Rv1787	PPE25	834877	0.660465	0.144827	0
Rv2615c	PE_PGRS45	Rv2356c	PPE40	304065	0.660107	0.146077	0
Rv2340c	PE_PGRS39	Rv1800	PPE28	576247	0.660107	0.006903	0
Rv2396	PE_PGRS41	Rv2892c	PPE45	506910	0.658318	0.153309	0
Rv1840c	PE_PGRS34	Rv3347c	PPE55	1654193	0.658318	0.047147	0
Rv1243c	PE_PGRS23	Rv2608	PPE42	1548369	0.658318	-0.015637	0
Rv0978c	PE_PGRS17	Rv3159c	PPE53	1975127	0.658318	-0.093027	0
Rv2490c	PE_PGRS43	Rv0388c	PPE9	2072152	0.657424	0.072997	0
Rv1791	PE19	Rv1706c	PPE23	96026	0.656887	-0.155785	0
Rv1452c	PE_PGRS28	Rv3425	PPE57	2204010	0.656887	-0.101513	0
Rv0109	PE_PGRS1	Rv1753c	PPE24	1848742	0.654741	0.271165	0
Rv3367	PE_PGRS51	Rv0442c	PPE10	1161346	0.654383	-0.019249	0
Rv2853	PE_PGRS48	Rv1801	PPE29	1118996	0.654383	0.089369	0
Rv2162c	PE_PGRS38	Rv1802	PPE30	378465	0.654383	-0.077990	0
Rv1803c	PE_PGRS32	Rv3144c	PPE52	1463246	0.653846	0.132014	0
Rv2408	PE24	Rv1196	PPE18	1365493	0.653667	0.066192	0
Rv1468c	PE_PGRS29	Rv0355c	PPE8	1220930	0.653667	0.129241	0
Rv2396	PE_PGRS41	Rv1548c	PPE21	939466	0.653309	0.094635	0
Rv1243c	PE_PGRS23	Rv3144c	PPE52	2123411	0.653309	-0.155618	0
Rv0872c	PE_PGRS15	Rv1196	PPE18	369105	0.653309	-0.069297	0
Rv0754	PE_PGRS11	Rv3343c	PPE54	1520153	0.653309	0.284671	0
Rv3595c	PE_PGRS59	Rv1800	PPE28	1995311	0.652952	0.057067	0
Rv1791	PE19	Rv1787	PPE25	3506	0.652952	0.210412	0
Rv1818c	PE_PGRS33	Rv1918c	PPE35	104975	0.652594	-0.037415	0
Rv1091	PE_PGRS22	Rv3125c	PPE49	2135747	0.652594	0.091690	0
Rv0978c	PE_PGRS17	Rv0305c	PPE6	717650	0.652594	0.083583	0
Rv0109	PE_PGRS1	Rv1705c	PPE22	1798625	0.652594	0.096520	0
Rv1214c	PE14	Rv1809	PPE33	693657	0.652057	0.144049	0
Rv0978c	PE_PGRS17	Rv2356c	PPE40	1543332	0.652057	0.075732	0
Rv1759c	wag22	Rv2770c	PPE44	1086732	0.651163	-0.062724	0
Rv1172c	PE12	Rv0388c	PPE9	833754	0.651163	-0.155998	0
Rv0746	PE_PGRS9	Rv3425	PPE57	1403861	0.651163	-0.068797	0
Rv1214c	PE14	Rv3343c	PPE54	2031287	0.650089	0.075132	0
Rv0754	PE_PGRS11	Rv2352c	PPE38	1785010	0.650089	0.211343	0
Rv2853	PE_PGRS48	Rv1808	PPE32	1111118	0.649374	-0.157850	0
Rv2162c	PE_PGRS38	Rv1790	PPE27	393763	0.649374	0.268323	0
Rv3345c	PE_PGRS50	Rv1809	PPE33	1685470	0.648658	0.151282	0
Rv0747	PE_PGRS10	Rv1787	PPE25	1184445	0.648658	0.330007	0
Rv1067c	PE_PGRS19	Rv1790	PPE27	838001	0.647764	0.075897	0
Rv2487c	PE_PGRS42	Rv0388c	PPE9	2081003	0.647406	0.122988	0
Rv1325c	PE_PGRS24	Rv0305c	PPE6	1112443	0.647406	-0.189579	0
Rv2340c	PE_PGRS39	Rv1809	PPE33	564979	0.646154	0.274152	0
Rv1214c	PE14	Rv3350c	PPE56	2001120	0.645438	0.289108	0
Rv0109	PE_PGRS1	Rv1787	PPE25	1892429	0.644723	0.048277	0
Rv2853	PE_PGRS48	Rv0755c	PPE12	2094917	0.644007	-0.277668	0
Rv2519	PE26	Rv1196	PPE18	1495261	0.644007	0.014551	0
Rv0151c	PE1	Rv1790	PPE27	1849116	0.644007	0.226941	0
Rv3595c	PE_PGRS59	Rv3125c	PPE49	545080	0.643828	0.142971	0
Rv2741	PE_PGRS47	Rv1918c	PPE35	883302	0.643828	-0.297819	0
Rv1396c	PE_PGRS25	Rv1801	PPE29	468144	0.643828	-0.007146	0
Rv0746	PE_PGRS9	Rv1753c	PPE24	1143562	0.643828	0.057864	0
Rv2853	PE_PGRS48	Rv1753c	PPE24	1177493	0.643292	0.028951	0
Rv3367	PE_PGRS51	Rv0355c	PPE8	1055372	0.642397	0.055543	0
Rv0278c	PE_PGRS3	Rv2352c	PPE38	2110268	0.642397	0.067034	0
Rv0124	PE_PGRS2	Rv3425	PPE57	717693	0.641860	-0.197926	0
Rv1791	PE19	Rv1790	PPE27	427	0.639893	0.070705	0
Rv1068c	PE_PGRS20	Rv1706c	PPE23	740546	0.639535	0.093140	0
Rv2162c	PE_PGRS38	Rv1787	PPE25	396842	0.637567	0.325077	0
Rv1818c	PE_PGRS33	Rv3425	PPE57	1779565	0.637567	-0.026604	0
Rv0151c	PE1	Rv1705c	PPE22	1752188	0.637567	0.319909	0
Rv0747	PE_PGRS10	Rv1790	PPE27	1187569	0.635420	0.231470	0
Rv0160c	PE4	Rv2892c	PPE45	1397840	0.635420	0.250339	0
Rv0109	PE_PGRS1	Rv2608	PPE42	1605523	0.635420	0.354533	0
Rv1087	PE_PGRS21	Rv0305c	PPE6	835849	0.633274	0.300136	0
Rv0278c	PE_PGRS3	Rv1801	PPE29	1705691	0.633274	0.162123	0
Rv2853	PE_PGRS48	Rv3539	PPE63	813944	0.632916	-0.007488	0
Rv1768	PE_PGRS31	Rv1802	PPE30	40914	0.632916	0.052463	0
Rv1468c	PE_PGRS29	Rv0442c	PPE10	1123395	0.632916	0.117432	0
Rv1452c	PE_PGRS28	Rv1801	PPE29	403772	0.632916	0.061990	0
Rv0109	PE_PGRS1	Rv1790	PPE27	1895553	0.632558	0.108539	0
Rv1768	PE_PGRS31	Rv1705c	PPE22	67960	0.632200	0.159499	0
Rv1468c	PE_PGRS29	Rv3558	PPE64	2066900	0.632200	0.154146	0
Rv3514	PE_PGRS57	Rv0355c	PPE8	885443	0.631127	0.038889	0
Rv2340c	PE_PGRS39	Rv3144c	PPE52	891180	0.631127	0.111286	0
Rv1803c	PE_PGRS32	Rv3350c	PPE56	1709110	0.631127	0.399662	0
Rv0980c	PE_PGRS18	Rv1802	PPE30	946933	0.631127	0.163150	0
Rv0754	PE_PGRS11	Rv1548c	PPE21	903384	0.631127	0.380740	0
Rv0742	PE_PGRS8	Rv1753c	PPE24	1148106	0.631127	0.248540	0
Rv0151c	PE1	Rv1787	PPE25	1845992	0.631127	0.056745	0
Rv3511	PE_PGRS55	Rv2770c	PPE44	859160	0.629696	0.071975	0
Rv1325c	PE_PGRS24	Rv1809	PPE33	561317	0.629696	0.010484	0
Rv1840c	PE_PGRS34	Rv1706c	PPE23	154093	0.629517	0.041208	0
Rv1172c	PE12	Rv3343c	PPE54	1975749	0.626118	0.004920	0
Rv2615c	PE_PGRS45	Rv3539	PPE63	1033074	0.625760	0.118861	0
Rv2340c	PE_PGRS39	Rv1801	PPE29	574395	0.625403	0.291983	0
Rv1803c	PE_PGRS32	Rv0388c	PPE9	1576922	0.623435	0.252425	0
Rv3345c	PE_PGRS50	Rv1790	PPE27	1708681	0.623256	0.264493	0
Rv1430	PE16	Rv2892c	PPE45	1592822	0.623256	0.217902	0
Rv0747	PE_PGRS10	Rv1801	PPE29	1201145	0.623256	-0.205775	0
Rv0754	PE_PGRS11	Rv1800	PPE28	1191540	0.623077	0.161413	0
Rv0746	PE_PGRS9	Rv3539	PPE63	1267132	0.622719	0.293835	0
Rv3590c	PE_PGRS58	Rv1705c	PPE22	2098750	0.622540	-0.050428	0
Rv3514	PE_PGRS57	Rv3558	PPE64	47717	0.622540	0.001297	0
Rv1067c	PE_PGRS19	Rv1918c	PPE35	977225	0.622540	0.006197	0
Rv3511	PE_PGRS55	Rv1918c	PPE35	1769005	0.622004	0.059531	0
Rv0159c	PE3	Rv0305c	PPE6	183981	0.622004	0.301571	0
Rv0109	PE_PGRS1	Rv2770c	PPE44	1461854	0.621825	0.077574	0
Rv0978c	PE_PGRS17	Rv3125c	PPE49	2012639	0.621109	-0.165505	0
Rv0278c	PE_PGRS3	Rv1790	PPE27	1692115	0.621109	0.063655	0
Rv2853	PE_PGRS48	Rv2608	PPE42	225480	0.620394	0.013853	0
Rv3508	PE_PGRS54	Rv0355c	PPE8	898996	0.619857	-0.105317	0
Rv1325c	PE_PGRS24	Rv2608	PPE42	1445081	0.619857	-0.076365	0
Rv1172c	PE12	Rv0755c	PPE12	451715	0.619857	0.190301	0
Rv0124	PE_PGRS2	Rv1753c	PPE24	1830618	0.619857	0.025400	0
Rv2741	PE_PGRS47	Rv2892c	PPE45	145303	0.618247	-0.267179	0
Rv0159c	PE3	Rv3144c	PPE52	1087045	0.618247	-0.101929	0
Rv2098c	PE_PGRS36	Rv0755c	PPE12	1506689	0.617174	-0.072983	0
Rv0160c	PE4	Rv3144c	PPE52	1088543	0.617174	-0.062916	0
Rv0978c	PE_PGRS17	Rv3539	PPE63	1524792	0.616279	0.021454	0
Rv0151c	PE1	Rv0755c	PPE12	668794	0.615385	0.137761	0
Rv2487c	PE_PGRS42	Rv3343c	PPE54	931979	0.613953	-0.018311	0
Rv0159c	PE3	Rv1548c	PPE21	1562458	0.613953	0.259201	0
Rv0160c	PE4	Rv1706c	PPE23	1742255	0.613596	0.108724	0
Rv3508	PE_PGRS54	Rv3558	PPE64	61270	0.612165	-0.115198	0
Rv1450c	PE_PGRS27	Rv1705c	PPE22	296870	0.612165	0.044319	0
Rv0578c	PE_PGRS7	Rv1802	PPE30	1367468	0.612165	-0.129291	0
Rv3345c	PE_PGRS50	Rv3347c	PPE55	937	0.611807	0.408265	0
Rv2490c	PE_PGRS43	Rv1753c	PPE24	816479	0.611807	-0.172761	0
Rv2396	PE_PGRS41	Rv1800	PPE28	651379	0.611807	0.209169	0
Rv1818c	PE_PGRS33	Rv1801	PPE29	17906	0.611807	0.023884	0
Rv0160c	PE4	Rv1809	PPE33	1860843	0.611807	0.335966	0
Rv3345c	PE_PGRS50	Rv1787	PPE25	1711760	0.611270	0.284514	0
Rv2615c	PE_PGRS45	Rv3125c	PPE49	545491	0.610018	0.147897	0
Rv1067c	PE_PGRS19	Rv3539	PPE63	1619852	0.610018	0.102137	0
Rv0278c	PE_PGRS3	Rv1787	PPE25	1688991	0.610018	0.069084	0
Rv1067c	PE_PGRS19	Rv0388c	PPE9	720420	0.609660	0.019334	0
Rv0151c	PE1	Rv3144c	PPE52	1077155	0.608945	-0.011849	0
Rv2396	PE_PGRS41	Rv0755c	PPE12	1842759	0.608766	0.239089	0
Rv0754	PE_PGRS11	Rv3350c	PPE56	1489986	0.608766	0.369028	0
Rv2853	PE_PGRS48	Rv3125c	PPE49	326361	0.608587	0.164801	0
Rv2853	PE_PGRS48	Rv0388c	PPE9	1714273	0.608587	0.075884	0
Rv2487c	PE_PGRS42	Rv3347c	PPE55	946326	0.608587	0.180221	0
Rv1068c	PE_PGRS20	Rv3558	PPE64	1602048	0.608587	0.135573	0
Rv0980c	PE_PGRS18	Rv1801	PPE29	945550	0.608587	0.226990	0
Rv2490c	PE_PGRS43	Rv1706c	PPE23	867376	0.608229	0.174136	0
Rv1803c	PE_PGRS32	Rv2356c	PPE40	590846	0.608229	-0.107403	0
Rv2396	PE_PGRS41	Rv3350c	PPE56	1062068	0.607692	0.050078	0
Rv2408	PE24	Rv3425	PPE57	1135503	0.606798	-0.194551	0
Rv1768	PE_PGRS31	Rv1808	PPE32	47451	0.606798	0.060605	0
Rv1450c	PE_PGRS27	Rv0355c	PPE8	1195959	0.606798	0.132496	0
Rv1430	PE16	Rv0388c	PPE9	1138385	0.606798	0.120600	0
Rv0977	PE_PGRS16	Rv0442c	PPE10	558159	0.606798	0.174880	0
Rv1243c	PE_PGRS23	Rv1808	PPE32	663244	0.603757	0.137600	0
Rv1768	PE_PGRS31	Rv2892c	PPE45	1198324	0.602147	-0.233806	0
Rv2162c	PE_PGRS38	Rv0305c	PPE6	2047529	0.601789	0.025226	0
Rv0532	PE_PGRS6	Rv1800	PPE28	1414876	0.601610	-0.048806	0
Rv2340c	PE_PGRS39	Rv0388c	PPE9	2149666	0.601431	0.212480	0
Rv2615c	PE_PGRS45	Rv3533c	PPE62	1025720	0.601073	0.136965	0
Rv2340c	PE_PGRS39	Rv3159c	PPE53	908483	0.601073	0.125010	0
Rv1067c	PE_PGRS19	Rv1802	PPE30	852960	0.601073	-0.019485	0
Rv0754	PE_PGRS11	Rv0755c	PPE12	190	0.601073	0.241170	0
Rv0578c	PE_PGRS7	Rv0442c	PPE10	139782	0.601073	0.280681	0
Rv1325c	PE_PGRS24	Rv3558	PPE64	1899445	0.600716	-0.085633	0
Rv1759c	wag22	Rv2768c	PPE43	1084317	0.600000	0.164602	0
Rv0978c	PE_PGRS17	Rv2770c	PPE44	1984953	0.600000	0.062627	0
Rv0747	PE_PGRS10	Rv1917c	PPE34	1322076	0.600000	0.069629	0
Rv0160c	PE4	Rv0755c	PPE12	657664	0.600000	0.151639	0
Rv0742	PE_PGRS8	Rv3347c	PPE55	1490726	0.599284	0.351090	0
Rv2162c	PE_PGRS38	Rv0355c	PPE8	1988561	0.598927	-0.047016	0
Rv1450c	PE_PGRS27	Rv0442c	PPE10	1098424	0.598927	0.333220	0
Rv3595c	PE_PGRS59	Rv2892c	PPE45	834711	0.596959	-0.105809	0
Rv1243c	PE_PGRS23	Rv3159c	PPE53	2140714	0.593918	0.009917	0
Rv0978c	PE_PGRS17	Rv3533c	PPE62	1531837	0.593560	0.023824	0
Rv3477	PE31	Rv3426	PPE58	50359	0.593023	0.144450	0
Rv1803c	PE_PGRS32	Rv1809	PPE33	4440	0.593023	0.268572	0
Rv3511	PE_PGRS55	Rv1787	PPE25	1913219	0.592487	0.194246	0
Rv1791	PE19	Rv0388c	PPE9	1561903	0.592487	-0.274427	0
Rv1214c	PE14	Rv3558	PPE64	1768584	0.592487	0.152695	0
Rv1172c	PE12	Rv1809	PPE33	748601	0.592487	-0.099872	0
Rv2615c	PE_PGRS45	Rv2770c	PPE44	134324	0.592308	0.132214	0
Rv1243c	PE_PGRS23	Rv3343c	PPE54	2058983	0.592308	0.028126	0
Rv1088	PE9	Rv3539	PPE63	1645944	0.591413	0.282451	0
Rv0109	PE_PGRS1	Rv1918c	PPE35	2034777	0.591055	0.068613	0
Rv3812	PE_PGRS62	Rv0755c	PPE12	980947	0.590340	0.319913	0
Rv2098c	PE_PGRS36	Rv1918c	PPE35	186117	0.590340	0.018993	0
Rv1840c	PE_PGRS34	Rv1809	PPE33	35283	0.590340	0.212322	0
Rv0335c	PE6	Rv0755c	PPE12	448053	0.590340	-0.045247	0
Rv1430	PE16	Rv1706c	PPE23	324722	0.589267	0.098670	0
Rv1396c	PE_PGRS25	Rv1753c	PPE24	407757	0.589267	-0.097425	0
Rv0742	PE_PGRS8	Rv1800	PPE28	1205945	0.589267	0.171349	0
Rv0578c	PE_PGRS7	Rv1918c	PPE35	1491733	0.589267	-0.106810	0
Rv1091	PE_PGRS22	Rv1789	PPE26	807760	0.588551	0.348519	0
Rv2162c	PE_PGRS38	Rv1706c	PPE23	489362	0.587835	-0.181688	0
Rv0278c	PE_PGRS3	Rv0388c	PPE9	131149	0.587835	0.151088	0
Rv3511	PE_PGRS55	Rv2892c	PPE45	737597	0.587657	0.037340	0
Rv2098c	PE_PGRS36	Rv3425	PPE57	1484206	0.587299	-0.045967	0
Rv1840c	PE_PGRS34	Rv2352c	PPE38	543405	0.587299	0.100000	0
Rv2487c	PE_PGRS42	Rv3532	PPE61	1171958	0.586762	0.013130	0
Rv1243c	PE_PGRS23	Rv1548c	PPE21	364620	0.586762	0.171092	0
Rv3590c	PE_PGRS58	Rv1918c	PPE35	1860792	0.586047	-0.025468	0
Rv1840c	PE_PGRS34	Rv3539	PPE63	1888541	0.586047	0.313176	0
Rv1430	PE16	Rv3125c	PPE49	1882504	0.586047	0.081572	0
Rv1243c	PE_PGRS23	Rv1809	PPE33	664605	0.586047	0.075489	0
Rv0980c	PE_PGRS18	Rv2356c	PPE40	1541237	0.586047	0.107032	0
Rv0747	PE_PGRS10	Rv1548c	PPE21	910441	0.586047	-0.101401	0
Rv3345c	PE_PGRS50	Rv1917c	PPE34	1570847	0.584615	0.159143	0
Rv1067c	PE_PGRS19	Rv1548c	PPE21	560873	0.584615	0.098017	0
Rv3511	PE_PGRS55	Rv1800	PPE28	1898197	0.584258	0.117743	0
Rv2853	PE_PGRS48	Rv1705c	PPE22	1229614	0.581216	-0.113437	0
Rv3590c	PE_PGRS58	Rv3539	PPE63	51906	0.581038	0.109364	0
Rv1468c	PE_PGRS29	Rv1801	PPE29	385280	0.581038	0.185438	0
Rv1452c	PE_PGRS28	Rv1705c	PPE22	293268	0.581038	0.035969	0
Rv0578c	PE_PGRS7	Rv2352c	PPE38	1957007	0.581038	0.081453	0
Rv1818c	PE_PGRS33	Rv1705c	PPE22	128524	0.580501	-0.025100	0
Rv1468c	PE_PGRS29	Rv1802	PPE30	386663	0.580501	0.006144	0
Rv1396c	PE_PGRS25	Rv2352c	PPE38	1059066	0.580501	-0.119369	0
Rv0746	PE_PGRS9	Rv0388c	PPE9	367700	0.580501	0.223149	0
Rv3511	PE_PGRS55	Rv1790	PPE27	1910140	0.580143	0.045868	0
Rv2490c	PE_PGRS43	Rv1800	PPE28	759834	0.580143	-0.141125	0
Rv0578c	PE_PGRS7	Rv3350c	PPE56	1315823	0.580143	0.162251	0
Rv1067c	PE_PGRS19	Rv1705c	PPE22	741073	0.579606	0.035557	0
Rv1325c	PE_PGRS24	Rv1548c	PPE21	261332	0.579428	-0.077594	0
Rv0747	PE_PGRS10	Rv0755c	PPE12	7247	0.579428	0.406363	0
Rv0754	PE_PGRS11	Rv3347c	PPE55	1503904	0.579070	0.421945	0
Rv2396	PE_PGRS41	Rv1809	PPE33	640111	0.578533	0.144001	0
Rv1840c	PE_PGRS34	Rv1789	PPE26	60000	0.578533	0.222713	0
Rv1325c	PE_PGRS24	Rv3144c	PPE52	2020123	0.578533	-0.092273	0
Rv1067c	PE_PGRS19	Rv2352c	PPE38	1442499	0.578533	-0.012696	0
Rv0151c	PE1	Rv1917c	PPE34	1983623	0.578533	0.343882	0
Rv2162c	PE_PGRS38	Rv1753c	PPE24	438465	0.578354	0.043871	0
Rv0980c	PE_PGRS18	Rv0305c	PPE6	719367	0.578354	0.237400	0
Rv0335c	PE6	Rv3539	PPE63	830966	0.578354	0.241336	0
Rv1803c	PE_PGRS32	Rv1548c	PPE21	291590	0.577818	0.250520	0
Rv1651c	PE_PGRS30	Rv1039c	PPE15	699875	0.576744	0.229495	0
Rv1468c	PE_PGRS29	Rv1753c	PPE24	324893	0.576744	0.200121	0
Rv0278c	PE_PGRS3	Rv0355c	PPE8	88467	0.576744	0.256962	0
Rv1067c	PE_PGRS19	Rv3144c	PPE52	2088033	0.576029	-0.037324	0
Rv0747	PE_PGRS10	Rv1800	PPE28	1198597	0.576029	0.052762	0
Rv0151c	PE1	Rv1706c	PPE23	1753385	0.575313	0.178294	0
Rv2591	PE_PGRS44	Rv2770c	PPE44	156127	0.574776	0.118730	0
Rv1759c	wag22	Rv0442c	PPE10	1457619	0.574776	0.261807	0
Rv1088	PE9	Rv1918c	PPE35	952702	0.574776	0.148852	0
Rv3595c	PE_PGRS59	Rv1809	PPE33	1984043	0.574597	0.040596	0
Rv2615c	PE_PGRS45	Rv1787	PPE25	917202	0.572451	0.095114	0
Rv1396c	PE_PGRS25	Rv1800	PPE28	465596	0.572451	-0.103679	0
Rv1068c	PE_PGRS20	Rv2892c	PPE45	2008646	0.572451	0.212717	0
Rv0980c	PE_PGRS18	Rv2352c	PPE38	1536472	0.572451	0.286805	0
Rv3345c	PE_PGRS50	Rv2892c	PPE45	536138	0.571735	0.158668	0
Rv0109	PE_PGRS1	Rv0388c	PPE9	334587	0.571735	0.306790	0
Rv2340c	PE_PGRS39	Rv2356c	PPE40	18780	0.571020	0.038257	0
Rv1468c	PE_PGRS29	Rv2352c	PPE38	976202	0.571020	0.124306	0
Rv2615c	PE_PGRS45	Rv1802	PPE30	898825	0.570662	0.210606	0
Rv1788	PE18	Rv3539	PPE63	1951283	0.570662	-0.198867	0
Rv1430	PE16	Rv3539	PPE63	2037817	0.570662	0.245752	0
Rv0532	PE_PGRS6	Rv2608	PPE42	2096934	0.570662	-0.014311	0
Rv0279c	PE_PGRS4	Rv1790	PPE27	1689352	0.569946	-0.025180	0
Rv0278c	PE_PGRS3	Rv1706c	PPE23	1596384	0.569946	0.173679	0
Rv0742	PE_PGRS8	Rv3350c	PPE56	1476808	0.569767	0.285835	0
Rv1840c	PE_PGRS34	Rv3350c	PPE56	1666434	0.569231	0.084723	0
Rv1325c	PE_PGRS24	Rv3343c	PPE54	2162148	0.569231	-0.076039	0
Rv1214c	PE14	Rv0388c	PPE9	889292	0.569231	0.137156	0
Rv1791	PE19	Rv3125c	PPE49	1460273	0.568873	-0.174872	0
Rv1646	PE17	Rv1361c	PPE19	322131	0.568873	-0.016490	0
Rv0872c	PE_PGRS15	Rv1802	PPE30	1073140	0.568873	0.183446	0
Rv2162c	PE_PGRS38	Rv3347c	PPE55	1318873	0.567800	0.331416	0
Rv1396c	PE_PGRS25	Rv0355c	PPE8	1137448	0.565653	-0.014081	0
Rv1441c	PE_PGRS26	Rv3478	PPE60	2133531	0.565116	-0.002566	0
Rv2487c	PE_PGRS42	Rv3350c	PPE56	958567	0.564758	-0.105412	0
Rv1243c	PE_PGRS23	Rv2356c	PPE40	1251011	0.564222	0.003583	0
Rv0872c	PE_PGRS15	Rv3478	PPE60	1483746	0.564222	-0.153102	0
Rv1087	PE_PGRS21	Rv3144c	PPE52	2111172	0.563506	0.055295	0
Rv0978c	PE_PGRS17	Rv1787	PPE25	930945	0.563506	0.129310	0
Rv0109	PE_PGRS1	Rv1706c	PPE23	1799822	0.563506	0.046587	0
Rv1791	PE19	Rv3350c	PPE56	1725749	0.561538	-0.550030	0
Rv3595c	PE_PGRS59	Rv1706c	PPE23	2102853	0.561002	0.191356	0
Rv2615c	PE_PGRS45	Rv1790	PPE27	914123	0.561002	0.148787	0
Rv1396c	PE_PGRS25	Rv3125c	PPE49	1916619	0.561002	0.048409	0
Rv1818c	PE_PGRS33	Rv1808	PPE32	10028	0.560823	0.030715	0
Rv1450c	PE_PGRS27	Rv1790	PPE27	393798	0.560823	-0.178393	0
Rv0978c	PE_PGRS17	Rv1802	PPE30	949028	0.560823	0.096758	0
Rv0578c	PE_PGRS7	Rv1801	PPE29	1366085	0.560823	0.091351	0
Rv2408	PE24	Rv1361c	PPE19	1172384	0.560286	-0.004158	0
Rv1468c	PE_PGRS29	Rv0388c	PPE9	1187608	0.560286	0.087920	0
Rv0746	PE_PGRS9	Rv0305c	PPE6	459990	0.560286	0.151632	0
Rv0279c	PE_PGRS4	Rv1787	PPE25	1686228	0.560286	-0.075078	0
Rv0980c	PE_PGRS18	Rv3343c	PPE54	1769072	0.559571	0.261917	0
Rv0109	PE_PGRS1	Rv1800	PPE28	1906581	0.559571	0.112725	0
Rv1788	PE18	Rv0305c	PPE6	1650766	0.559392	0.092544	0
Rv1088	PE9	Rv2770c	PPE44	1864362	0.558855	0.082929	0
Rv0747	PE_PGRS10	Rv2608	PPE42	2094190	0.558855	-0.145145	0
Rv0578c	PE_PGRS7	Rv3347c	PPE55	1329741	0.558855	0.025792	0
Rv1646	PE17	Rv1196	PPE18	515240	0.558140	0.005621	0
Rv1450c	PE_PGRS27	Rv2892c	PPE45	1566167	0.558140	-0.191365	0
Rv1325c	PE_PGRS24	Rv3159c	PPE53	2037426	0.558140	-0.013232	0
Rv1243c	PE_PGRS23	Rv1917c	PPE34	776255	0.558140	-0.013542	0
Rv1214c	PE14	Rv3347c	PPE55	2015038	0.558140	0.115675	0
Rv1087	PE_PGRS21	Rv1789	PPE26	812927	0.558140	-0.111353	0
Rv1068c	PE_PGRS20	Rv3343c	PPE54	1864751	0.558140	0.145487	0
Rv3345c	PE_PGRS50	Rv0755c	PPE12	1516258	0.557424	0.133008	0
Rv2519	PE26	Rv3429	PPE59	1009902	0.557424	-0.023114	0
Rv1172c	PE12	Rv3558	PPE64	1713046	0.556530	0.081173	0
Rv1091	PE_PGRS22	Rv1753c	PPE24	762584	0.556530	0.010900	0
Rv0159c	PE3	Rv0755c	PPE12	659264	0.556530	-0.012281	0
Rv2741	PE_PGRS47	Rv3347c	PPE55	688220	0.555993	-0.296658	0
Rv2340c	PE_PGRS39	Rv3533c	PPE62	1351797	0.555993	0.256621	0
Rv1803c	PE_PGRS32	Rv1808	PPE32	3079	0.555993	0.243966	0
Rv0754	PE_PGRS11	Rv1917c	PPE34	1315019	0.555993	0.356206	0
Rv2741	PE_PGRS47	Rv0388c	PPE9	1822897	0.555456	-0.288334	0
Rv2487c	PE_PGRS42	Rv3539	PPE63	1180674	0.555456	0.136311	0
Rv0747	PE_PGRS10	Rv2892c	PPE45	2047360	0.555456	0.133835	0
Rv1067c	PE_PGRS19	Rv1706c	PPE23	742270	0.554919	0.042717	0
Rv3511	PE_PGRS55	Rv0305c	PPE6	841988	0.554562	0.118795	0
Rv1818c	PE_PGRS33	Rv1753c	PPE24	76403	0.554562	0.055179	0
Rv0109	PE_PGRS1	Rv1548c	PPE21	1618425	0.553846	0.198031	0
Rv1091	PE_PGRS22	Rv0355c	PPE8	781790	0.552236	-0.098506	0
Rv0978c	PE_PGRS17	Rv1790	PPE27	934069	0.552236	0.169010	0
Rv0834c	PE_PGRS14	Rv3533c	PPE62	1366313	0.552236	0.318450	0
Rv2340c	PE_PGRS39	Rv2608	PPE42	316138	0.551163	0.301359	0
Rv2490c	PE_PGRS43	Rv1809	PPE33	748566	0.550984	-0.056103	0
Rv0151c	PE1	Rv2892c	PPE45	1386452	0.550984	0.196518	0
Rv1450c	PE_PGRS27	Rv1787	PPE25	390674	0.550626	-0.283216	0
Rv0746	PE_PGRS9	Rv3558	PPE64	1246992	0.550626	0.332225	0
Rv2741	PE_PGRS47	Rv2770c	PPE44	23818	0.550089	0.055522	0
Rv0151c	PE1	Rv3347c	PPE55	835288	0.550089	0.266584	0
Rv1651c	PE_PGRS30	Rv3425	PPE57	1976857	0.549553	-0.153561	0
Rv0872c	PE_PGRS15	Rv0355c	PPE8	533745	0.549553	0.250178	0
Rv3595c	PE_PGRS59	Rv1801	PPE29	1993459	0.548837	-0.073237	0
Rv3367	PE_PGRS51	Rv1801	PPE29	1735296	0.548837	0.055771	0
Rv2490c	PE_PGRS43	Rv0305c	PPE6	1977513	0.548837	-0.079834	0
Rv1088	PE9	Rv1800	PPE28	824506	0.548837	0.188237	0
Rv0124	PE_PGRS2	Rv0305c	PPE6	221824	0.548837	0.061631	0
Rv1840c	PE_PGRS34	Rv1808	PPE32	36821	0.547406	0.273519	0
Rv1803c	PE_PGRS32	Rv3159c	PPE53	1480549	0.547406	0.045815	0
Rv1768	PE_PGRS31	Rv1809	PPE33	48812	0.547406	0.062958	0
Rv1214c	PE14	Rv0442c	PPE10	825079	0.547406	0.210924	0
Rv1172c	PE12	Rv3125c	PPE49	2187795	0.547406	-0.022604	0
Rv0124	PE_PGRS2	Rv1802	PPE30	1892388	0.547406	-0.047259	0
Rv0160c	PE4	Rv2352c	PPE38	1965762	0.546512	0.441630	0
Rv0532	PE_PGRS6	Rv3135	PPE50	1531990	0.546154	-0.049040	0
Rv2853	PE_PGRS48	Rv1918c	PPE35	991656	0.545617	-0.142208	0
Rv0742	PE_PGRS8	Rv0355c	PPE8	398302	0.545617	0.258962	0
Rv3595c	PE_PGRS59	Rv3532	PPE61	66168	0.544186	0.004875	0
Rv1983	PE_PGRS35	Rv1039c	PPE15	1063772	0.543828	0.165046	0
Rv0754	PE_PGRS11	Rv3144c	PPE52	1745771	0.543828	-0.028731	0
Rv3590c	PE_PGRS58	Rv1753c	PPE24	2046629	0.543470	0.010425	0
Rv2487c	PE_PGRS42	Rv0442c	PPE10	2144295	0.543470	0.096735	0
Rv2162c	PE_PGRS38	Rv2892c	PPE45	775956	0.543470	0.211159	0
Rv1430	PE16	Rv1808	PPE32	441949	0.543470	0.078735	0
Rv0578c	PE_PGRS7	Rv1800	PPE28	1363537	0.543470	0.051183	0
Rv3595c	PE_PGRS59	Rv1361c	PPE19	1905322	0.542755	0.055095	0
Rv3595c	PE_PGRS59	Rv0755c	PPE12	1220982	0.542755	-0.252772	0
Rv1243c	PE_PGRS23	Rv3533c	PPE62	1823465	0.542755	0.159133	0
Rv0160c	PE4	Rv1548c	PPE21	1560858	0.542755	0.397016	0
Rv3511	PE_PGRS55	Rv3350c	PPE56	172515	0.540966	-0.032408	0
Rv1214c	PE14	Rv1800	PPE28	681828	0.540966	0.027773	0
Rv1067c	PE_PGRS19	Rv0755c	PPE12	338381	0.540966	0.001361	0
Rv0872c	PE_PGRS15	Rv1918c	PPE35	1197405	0.540966	-0.015939	0
Rv0160c	PE4	Rv1789	PPE26	1836351	0.540966	-0.135104	0
Rv2098c	PE_PGRS36	Rv1705c	PPE22	424075	0.540429	0.185958	0
Rv1791	PE19	Rv0442c	PPE10	1497690	0.540429	-0.311681	0
Rv1651c	PE_PGRS30	Rv2768c	PPE43	1211512	0.539535	0.192157	0
Rv1068c	PE_PGRS20	Rv1787	PPE25	833153	0.539535	0.174509	0
Rv0124	PE_PGRS2	Rv1705c	PPE22	1780501	0.539535	0.150790	0
Rv1088	PE9	Rv1548c	PPE21	536350	0.539356	0.152745	0
Rv0151c	PE1	Rv0388c	PPE9	288150	0.539356	0.294860	0
Rv3511	PE_PGRS55	Rv2608	PPE42	1002829	0.538462	0.078347	0
Rv1172c	PE12	Rv3350c	PPE56	1945582	0.538462	-0.231232	0
Rv1091	PE_PGRS22	Rv1917c	PPE34	943902	0.538462	0.102745	0
Rv3590c	PE_PGRS58	Rv0305c	PPE6	750591	0.538283	0.250143	0
Rv1450c	PE_PGRS27	Rv1808	PPE32	415294	0.538283	-0.028544	0
Rv0834c	PE_PGRS14	Rv1706c	PPE23	1002209	0.538283	0.330846	0
Rv1840c	PE_PGRS34	Rv3558	PPE64	1908462	0.538104	0.099450	0
Rv1088	PE9	Rv3125c	PPE49	2133791	0.538104	0.120767	0
Rv2487c	PE_PGRS42	Rv1548c	PPE21	1041968	0.537209	0.000044	0
Rv2396	PE_PGRS41	Rv3347c	PPE55	1049827	0.537030	0.349926	0
Rv1325c	PE_PGRS24	Rv2356c	PPE40	1147723	0.537030	0.050789	0
Rv2591	PE_PGRS44	Rv1361c	PPE19	1387918	0.536673	0.224214	0
Rv1325c	PE_PGRS24	Rv3533c	PPE62	1926630	0.536136	-0.033072	0
Rv1788	PE18	Rv3533c	PPE62	1943929	0.535242	-0.097222	0
Rv1091	PE_PGRS22	Rv1548c	PPE21	532267	0.535242	-0.082409	0
Rv3511	PE_PGRS55	Rv1705c	PPE22	2006963	0.534705	0.029066	0
Rv0279c	PE_PGRS4	Rv1802	PPE30	1704311	0.534705	-0.008460	0
Rv1067c	PE_PGRS19	Rv3135	PPE50	2097618	0.534526	-0.049897	0
Rv1088	PE9	Rv1753c	PPE24	766667	0.532379	0.139973	0
Rv2490c	PE_PGRS43	Rv2608	PPE42	128810	0.531306	-0.182306	0
Rv2098c	PE_PGRS36	Rv3539	PPE63	1620026	0.531306	0.185518	0
Rv0578c	PE_PGRS7	Rv1787	PPE25	1349385	0.531306	-0.083539	0
Rv0109	PE_PGRS1	Rv1802	PPE30	1910512	0.531306	0.231013	0
Rv1091	PE_PGRS22	Rv1790	PPE27	809395	0.530948	0.256531	0
Rv1450c	PE_PGRS27	Rv1802	PPE30	408757	0.530233	-0.013177	0
Rv1067c	PE_PGRS19	Rv0442c	PPE10	656207	0.530233	-0.038683	0
Rv0980c	PE_PGRS18	Rv3533c	PPE62	1533554	0.530233	0.165467	0
Rv0578c	PE_PGRS7	Rv0388c	PPE9	203995	0.530233	0.174601	0
Rv0160c	PE4	Rv2356c	PPE40	1960325	0.530233	-0.095182	0
Rv1818c	PE_PGRS33	Rv0355c	PPE8	1626499	0.529696	0.034155	0
Rv1087	PE_PGRS21	Rv1753c	PPE24	767751	0.529696	0.154626	0
Rv1068c	PE_PGRS20	Rv1800	PPE28	847305	0.529696	0.205647	0
Rv3507	PE_PGRS53	Rv3429	PPE59	78868	0.529517	0.430460	0
Rv2396	PE_PGRS41	Rv3532	PPE61	1275459	0.529517	0.072391	0
Rv0151c	PE1	Rv2770c	PPE44	1508015	0.529517	0.131232	0
Rv1441c	PE_PGRS26	Rv3425	PPE57	2186369	0.529159	0.043963	0
Rv1068c	PE_PGRS20	Rv1790	PPE27	836277	0.529159	0.141042	0
Rv1791	PE19	Rv3347c	PPE55	1713508	0.528086	0.018002	0
Rv1214c	PE14	Rv2608	PPE42	1577421	0.528086	0.143734	0
Rv3345c	PE_PGRS50	Rv3125c	PPE49	246507	0.527728	0.178703	0
Rv0159c	PE3	Rv3539	PPE63	618864	0.527728	0.246173	0
Rv2615c	PE_PGRS45	Rv1800	PPE28	902180	0.527370	0.112946	0
Rv0160c	PE4	Rv3343c	PPE54	862925	0.527370	0.346419	0
Rv1091	PE_PGRS22	Rv1918c	PPE35	948619	0.525939	0.068468	0
Rv0754	PE_PGRS11	Rv3532	PPE61	1286525	0.525939	0.391614	0
Rv1788	PE18	Rv3343c	PPE54	1702588	0.523792	0.043669	0
Rv1840c	PE_PGRS34	Rv1548c	PPE21	334638	0.523256	0.087883	0
Rv0980c	PE_PGRS18	Rv1800	PPE28	943002	0.523256	0.156042	0
Rv0746	PE_PGRS9	Rv0755c	PPE12	10051	0.523256	-0.114452	0
Rv0109	PE_PGRS1	Rv2892c	PPE45	1340291	0.523256	0.109066	0
Rv2162c	PE_PGRS38	Rv3135	PPE50	1076496	0.522898	0.088238	0
Rv2396	PE_PGRS41	Rv3144c	PPE52	816204	0.522361	0.118553	0
Rv0747	PE_PGRS10	Rv1789	PPE26	1185934	0.522361	0.337485	0
Rv2340c	PE_PGRS39	Rv1548c	PPE21	864334	0.521646	0.237258	0
Rv0578c	PE_PGRS7	Rv1196	PPE18	663433	0.521646	0.021913	0
Rv3367	PE_PGRS51	Rv3558	PPE64	217646	0.521467	0.040160	0
Rv0578c	PE_PGRS7	Rv1790	PPE27	1352509	0.521467	-0.060877	0
Rv1768	PE_PGRS31	Rv2608	PPE42	932576	0.521288	-0.004211	0
Rv0978c	PE_PGRS17	Rv2352c	PPE38	1538567	0.521288	0.067623	0
Rv1091	PE_PGRS22	Rv1787	PPE25	806271	0.520930	0.209060	0
Rv0151c	PE1	Rv1802	PPE30	1864075	0.520930	0.289804	0
Rv3511	PE_PGRS55	Rv1809	PPE33	1886929	0.520751	0.184663	0
Rv1091	PE_PGRS22	Rv1706c	PPE23	713664	0.520036	-0.198465	0
Rv2340c	PE_PGRS39	Rv3532	PPE61	1350435	0.519678	0.229257	0
Rv1803c	PE_PGRS32	Rv2892c	PPE45	1153952	0.519678	0.143340	0
Rv0978c	PE_PGRS17	Rv1800	PPE28	945097	0.519499	0.043457	0
Rv1768	PE_PGRS31	Rv1706c	PPE23	66736	0.518784	0.190335	0
Rv2098c	PE_PGRS36	Rv3347c	PPE55	1385678	0.518426	-0.000037	0
Rv0578c	PE_PGRS7	Rv3343c	PPE54	1345990	0.518426	0.069160	0
Rv0159c	PE3	Rv0355c	PPE8	235938	0.518426	0.323083	0
Rv1803c	PE_PGRS32	Rv3533c	PPE62	1923863	0.516995	0.221403	0
Rv0747	PE_PGRS10	Rv3159c	PPE53	1720217	0.516637	-0.005755	0
Rv1088	PE9	Rv1917c	PPE34	947985	0.515385	0.268072	0
Rv3590c	PE_PGRS58	Rv0355c	PPE8	802548	0.515206	0.151290	0
Rv3345c	PE_PGRS50	Rv1706c	PPE23	1804280	0.515206	-0.034233	0
Rv2490c	PE_PGRS43	Rv3539	PPE63	1171823	0.515206	-0.046334	0
Rv2098c	PE_PGRS36	Rv1809	PPE33	304041	0.515206	0.056887	0
Rv0834c	PE_PGRS14	Rv1918c	PPE35	1237164	0.515206	-0.066131	0
Rv3595c	PE_PGRS59	Rv1196	PPE18	1712228	0.513417	0.080982	0
Rv1091	PE_PGRS22	Rv2770c	PPE44	1860279	0.513417	0.256328	0
Rv2741	PE_PGRS47	Rv1790	PPE27	1024437	0.512880	-0.350513	0
Rv2615c	PE_PGRS45	Rv2352c	PPE38	309502	0.512880	0.009378	0
Rv1087	PE_PGRS21	Rv1918c	PPE35	953786	0.512880	0.235720	0
Rv0160c	PE4	Rv1918c	PPE35	1977210	0.511986	0.308298	0
Rv3511	PE_PGRS55	Rv0442c	PPE10	999919	0.511628	0.096808	0
Rv2098c	PE_PGRS36	Rv0388c	PPE9	1888728	0.511628	0.125086	0
Rv1468c	PE_PGRS29	Rv1706c	PPE23	275973	0.511628	0.065635	0
Rv1396c	PE_PGRS25	Rv3425	PPE57	2140287	0.511628	0.028517	0
Rv0872c	PE_PGRS15	Rv2352c	PPE38	1662679	0.511628	0.139208	0
Rv0578c	PE_PGRS7	Rv3539	PPE63	1103427	0.511628	0.094156	0
Rv2741	PE_PGRS47	Rv0305c	PPE6	1728258	0.510912	-0.520425	0
Rv1759c	wag22	Rv3425	PPE57	1849662	0.510912	-0.132593	0
Rv1396c	PE_PGRS25	Rv3343c	PPE54	2155507	0.510197	-0.046668	0
Rv0742	PE_PGRS8	Rv3125c	PPE49	1752259	0.510197	-0.008503	0
Rv0746	PE_PGRS9	Rv1802	PPE30	1205332	0.509839	0.029707	0
Rv1214c	PE14	Rv3159c	PPE53	2169766	0.509660	-0.013119	0
Rv0754	PE_PGRS11	Rv1789	PPE26	1178877	0.508766	0.025789	0
Rv1087	PE_PGRS21	Rv1705c	PPE22	717634	0.508408	0.094676	0
Rv2487c	PE_PGRS42	Rv3558	PPE64	1200595	0.507692	0.018701	0
Rv1067c	PE_PGRS19	Rv2892c	PPE45	2010370	0.507156	0.193078	0
Rv1468c	PE_PGRS29	Rv2608	PPE42	1278325	0.506619	0.149557	0
Rv0980c	PE_PGRS18	Rv3125c	PPE49	2014356	0.506619	-0.042806	0
Rv0980c	PE_PGRS18	Rv1790	PPE27	931974	0.506619	0.365898	0
Rv1840c	PE_PGRS34	Rv3343c	PPE54	1639846	0.506082	0.039021	0
Rv0754	PE_PGRS11	Rv3533c	PPE62	1284635	0.504830	0.404503	0
Rv3595c	PE_PGRS59	Rv2608	PPE42	1099943	0.503399	-0.172177	0
Rv1791	PE19	Rv3144c	PPE52	1479885	0.503399	0.119275	0
Rv1791	PE19	Rv3159c	PPE53	1497188	0.503041	-0.041640	0
Rv0160c	PE4	Rv3533c	PPE62	627407	0.503041	0.418266	0
Rv2396	PE_PGRS41	Rv3343c	PPE54	1035480	0.502326	0.119697	0
Rv1788	PE18	Rv1706c	PPE23	92599	0.502326	-0.326451	0
Rv3367	PE_PGRS51	Rv1753c	PPE24	1793793	0.501968	0.048021	0
Rv2741	PE_PGRS47	Rv1787	PPE25	1027516	0.501968	-0.233155	0
Rv1450c	PE_PGRS27	Rv3425	PPE57	2198798	0.501968	-0.134815	0
Rv1803c	PE_PGRS32	Rv3135	PPE50	1454492	0.501789	-0.355490	0
Rv1087	PE_PGRS21	Rv1790	PPE27	814562	0.501789	0.127385	0
Rv1396c	PE_PGRS25	Rv0305c	PPE6	1196416	0.500894	-0.067096	0
Rv0978c	PE_PGRS17	Rv1548c	PPE21	656941	0.500894	0.113469	0
Rv0578c	PE_PGRS7	Rv1361c	PPE19	856527	0.500894	0.069144	0
Rv0160c	PE4	Rv0878c	PPE13	786433	0.500894	0.118766	0
Rv1088	PE9	Rv0305c	PPE6	838802	0.499642	0.321026	0
Rv0159c	PE3	Rv1753c	PPE24	1792775	0.499106	0.335943	0
Rv2340c	PE_PGRS39	Rv2770c	PPE44	460401	0.498748	0.081783	0
Rv1325c	PE_PGRS24	Rv1135c	PPE16	224026	0.498748	-0.108069	0
Rv1172c	PE12	Rv3347c	PPE55	1959500	0.498748	0.269532	0
Rv3388	PE_PGRS52	Rv0305c	PPE6	979901	0.498032	-0.092873	0
Rv1396c	PE_PGRS25	Rv2892c	PPE45	1626937	0.498032	-0.214059	0
Rv0872c	PE_PGRS15	Rv1801	PPE29	1071757	0.498032	0.207939	0
Rv0742	PE_PGRS8	Rv2608	PPE42	2101538	0.498032	0.314616	0
Rv0578c	PE_PGRS7	Rv1808	PPE32	1374005	0.498032	-0.001523	0
Rv1840c	PE_PGRS34	Rv1917c	PPE34	73414	0.496422	0.122130	0
Rv2487c	PE_PGRS42	Rv0755c	PPE12	1945261	0.496243	-0.009816	0
Rv1214c	PE14	Rv1548c	PPE21	393672	0.496243	0.146922	0
Rv3508	PE_PGRS54	Rv1802	PPE30	1886230	0.496064	-0.129384	0
Rv1788	PE18	Rv1809	PPE33	24506	0.496064	0.102628	0
Rv0980c	PE_PGRS18	Rv1787	PPE25	928850	0.496064	0.401335	0
Rv2591	PE_PGRS44	Rv0355c	PPE8	1912524	0.495886	-0.004163	0
Rv2340c	PE_PGRS39	Rv3136	PPE51	882886	0.495886	-0.372121	0
Rv1067c	PE_PGRS19	Rv1808	PPE32	859497	0.495886	0.062658	0
Rv0747	PE_PGRS10	Rv3533c	PPE62	1276927	0.495886	0.029254	0
Rv0279c	PE_PGRS4	Rv3125c	PPE49	1255838	0.495886	0.107268	0
Rv3511	PE_PGRS55	Rv0755c	PPE12	1317271	0.495349	0.099961	0
Rv1325c	PE_PGRS24	Rv3350c	PPE56	2131981	0.495349	-0.191214	0
Rv3595c	PE_PGRS59	Rv1790	PPE27	2007254	0.493739	-0.013040	0
Rv2615c	PE_PGRS45	Rv1548c	PPE21	1190267	0.493739	0.083485	0
Rv1768	PE_PGRS31	Rv1800	PPE28	36983	0.493739	0.035875	0
Rv1468c	PE_PGRS29	Rv1918c	PPE35	510928	0.493739	0.081570	0
Rv1172c	PE12	Rv1789	PPE26	724109	0.493739	0.211096	0
Rv1068c	PE_PGRS20	Rv2608	PPE42	1742898	0.493739	0.075870	0
Rv1396c	PE_PGRS25	Rv1787	PPE25	451444	0.493023	-0.171347	0
Rv1243c	PE_PGRS23	Rv0755c	PPE12	534949	0.492665	-0.204359	0
Rv1087	PE_PGRS21	Rv1787	PPE25	811438	0.492665	0.155970	0
Rv0578c	PE_PGRS7	Rv1706c	PPE23	1256778	0.492665	0.178727	0
Rv2490c	PE_PGRS43	Rv3343c	PPE54	923128	0.492308	-0.150002	0
Rv1768	PE_PGRS31	Rv3350c	PPE56	1753482	0.492308	-0.049327	0
Rv3595c	PE_PGRS59	Rv0442c	PPE10	903630	0.491950	0.086197	0
Rv1067c	PE_PGRS19	Rv0305c	PPE6	812710	0.491950	0.102169	0
Rv2098c	PE_PGRS36	Rv3125c	PPE49	1132443	0.491055	0.186044	0
Rv1441c	PE_PGRS26	Rv0305c	PPE6	1242498	0.491055	0.174212	0
Rv0578c	PE_PGRS7	Rv2608	PPE42	2146137	0.491055	-0.061200	0
Rv1788	PE18	Rv2892c	PPE45	1174018	0.490877	0.396767	0
Rv1768	PE_PGRS31	Rv0442c	PPE10	1468400	0.490877	0.048471	0
Rv1087	PE_PGRS21	Rv3539	PPE63	1642991	0.490877	0.275215	0
Rv0335c	PE6	Rv3429	PPE59	962763	0.489982	0.207643	0
Rv3595c	PE_PGRS59	Rv1917c	PPE34	1869420	0.489445	-0.060218	0
Rv1214c	PE14	Rv3533c	PPE62	1795769	0.489445	0.151039	0
Rv0278c	PE_PGRS3	Rv2892c	PPE45	1542346	0.489445	0.193326	0
Rv1791	PE19	Rv0755c	PPE12	1179864	0.488372	0.040916	0
Rv1788	PE18	Rv3159c	PPE53	1500615	0.488372	-0.008716	0
Rv0742	PE_PGRS8	Rv3425	PPE57	1401141	0.488014	-0.067345	0
Rv3367	PE_PGRS51	Rv0305c	PPE6	1003415	0.487657	0.095388	0
Rv0977	PE_PGRS16	Rv3558	PPE64	1501664	0.487657	0.059817	0
Rv1840c	PE_PGRS34	Rv3144c	PPE52	1420570	0.486583	-0.237613	0
Rv1803c	PE_PGRS32	Rv3532	PPE61	1922501	0.486583	0.214419	0
Rv1646	PE17	Rv3426	PPE58	1986340	0.486583	0.164645	0
Rv3514	PE_PGRS57	Rv1802	PPE30	1901019	0.485510	-0.040318	0
Rv0834c	PE_PGRS14	Rv3159c	PPE53	1809603	0.485510	0.055247	0
Rv3388	PE_PGRS52	Rv1753c	PPE24	1816878	0.484615	-0.003917	0
Rv1450c	PE_PGRS27	Rv3125c	PPE49	1855849	0.484615	0.102174	0
Rv0754	PE_PGRS11	Rv3159c	PPE53	1727925	0.484079	0.083751	0
Rv1396c	PE_PGRS25	Rv1790	PPE27	454568	0.483721	-0.182394	0
Rv1818c	PE_PGRS33	Rv2608	PPE42	872372	0.483542	-0.114122	0
Rv1452c	PE_PGRS28	Rv2892c	PPE45	1562565	0.483542	-0.161443	0
Rv1450c	PE_PGRS27	Rv2352c	PPE38	998296	0.483542	0.092467	0
Rv1396c	PE_PGRS25	Rv1706c	PPE23	358837	0.483542	0.191921	0
Rv1430	PE16	Rv3136	PPE51	1893822	0.483184	-0.184987	0
Rv0160c	PE4	Rv3159c	PPE53	1070697	0.483184	0.026812	0
Rv3595c	PE_PGRS59	Rv1787	PPE25	2010333	0.483005	-0.050393	0
Rv3514	PE_PGRS57	Rv2352c	PPE38	1311696	0.483005	0.196846	0
Rv1840c	PE_PGRS34	Rv3533c	PPE62	1881187	0.483005	0.156584	0
Rv1791	PE19	Rv2352c	PPE38	602720	0.483005	-0.154721	0
Rv1325c	PE_PGRS24	Rv1789	PPE26	536825	0.483005	0.203675	0
Rv1243c	PE_PGRS23	Rv3350c	PPE56	2028816	0.483005	-0.021215	0
Rv1067c	PE_PGRS19	Rv1917c	PPE34	972508	0.482648	0.044468	0
Rv3812	PE_PGRS62	Rv3558	PPE64	276933	0.482111	-0.124965	0
Rv1768	PE_PGRS31	Rv2352c	PPE38	630453	0.482111	-0.132466	0
Rv1243c	PE_PGRS23	Rv3347c	PPE55	2042734	0.482111	-0.109908	0
Rv1214c	PE14	Rv2356c	PPE40	1280063	0.482111	0.054950	0
Rv1214c	PE14	Rv3144c	PPE52	2152463	0.481395	0.021087	0
Rv3812	PE_PGRS62	Rv1917c	PPE34	2109260	0.480859	0.178134	0
Rv3367	PE_PGRS51	Rv3144c	PPE52	267251	0.480859	-0.023172	0
Rv2853	PE_PGRS48	Rv1802	PPE30	1117493	0.480859	0.013958	0
Rv1452c	PE_PGRS28	Rv0355c	PPE8	1201325	0.480859	0.075461	0
Rv0754	PE_PGRS11	Rv0878c	PPE13	128959	0.480859	0.004995	0
Rv0159c	PE3	Rv3558	PPE64	598724	0.480859	0.185782	0
Rv2490c	PE_PGRS43	Rv1196	PPE18	1460730	0.480501	0.248552	0
Rv3388	PE_PGRS52	Rv1918c	PPE35	1631041	0.480143	0.013538	0
Rv2853	PE_PGRS48	Rv3350c	PPE56	591837	0.480143	0.050261	0
Rv0160c	PE4	Rv3350c	PPE56	832758	0.479428	0.555927	0
Rv1325c	PE_PGRS24	Rv3532	PPE61	1928520	0.478175	-0.027068	0
Rv0151c	PE1	Rv3135	PPE50	1086740	0.478175	-0.039414	0
Rv2098c	PE_PGRS36	Rv1801	PPE29	313457	0.477281	0.093434	0
Rv1788	PE18	Rv3144c	PPE52	1483312	0.477281	0.389039	0
Rv0124	PE_PGRS2	Rv3350c	PPE56	793360	0.477281	0.076629	0
Rv1468c	PE_PGRS29	Rv1917c	PPE34	506211	0.476923	0.203416	0
Rv1396c	PE_PGRS25	Rv3350c	PPE56	2182095	0.476923	-0.048663	0
Rv1067c	PE_PGRS19	Rv1809	PPE33	860858	0.476744	0.093900	0
Rv2396	PE_PGRS41	Rv1917c	PPE34	525488	0.476565	0.260191	0
Rv1325c	PE_PGRS24	Rv3136	PPE51	2011829	0.475134	0.085143	0
Rv1768	PE_PGRS31	Rv3539	PPE63	1975589	0.474419	0.124687	0
Rv0151c	PE1	Rv3350c	PPE56	821370	0.474419	0.298655	0
Rv3514	PE_PGRS57	Rv1706c	PPE23	2011916	0.474061	0.058335	0
Rv2853	PE_PGRS48	Rv2352c	PPE38	528170	0.474061	0.127342	0
Rv1788	PE18	Rv1808	PPE32	23145	0.474061	0.290564	0
Rv1068c	PE_PGRS20	Rv1705c	PPE22	739349	0.474061	-0.006853	0
Rv0124	PE_PGRS2	Rv3558	PPE64	560824	0.474061	0.102186	0
Rv3508	PE_PGRS54	Rv2352c	PPE38	1296907	0.473345	0.063339	0
Rv3367	PE_PGRS51	Rv1790	PPE27	1749091	0.473345	0.170757	0
Rv1091	PE_PGRS22	Rv0388c	PPE9	748468	0.473345	-0.111657	0
Rv1087	PE_PGRS21	Rv2356c	PPE40	1423825	0.473345	0.013956	0
Rv0578c	PE_PGRS7	Rv1809	PPE33	1375366	0.473345	0.067974	0
Rv3511	PE_PGRS55	Rv3144c	PPE52	428300	0.472272	0.122857	0
Rv3345c	PE_PGRS50	Rv0388c	PPE9	1135614	0.472272	0.089629	0
Rv1768	PE_PGRS31	Rv3558	PPE64	1995510	0.472272	-0.034467	0
Rv1468c	PE_PGRS29	Rv3539	PPE63	2087040	0.472272	0.133173	0
Rv1452c	PE_PGRS28	Rv0442c	PPE10	1103790	0.472272	0.219924	0
Rv1803c	PE_PGRS32	Rv1135c	PPE16	780795	0.471377	0.309824	0
Rv2162c	PE_PGRS38	Rv1808	PPE32	372090	0.470841	0.346489	0
Rv1468c	PE_PGRS29	Rv1800	PPE28	382732	0.470841	0.221112	0
Rv0746	PE_PGRS9	Rv2608	PPE42	2096994	0.470841	0.199757	0
Rv0124	PE_PGRS2	Rv3539	PPE63	580964	0.470841	0.136604	0
Rv3511	PE_PGRS55	Rv3532	PPE61	27582	0.470125	-0.059862	0
Rv2591	PE_PGRS44	Rv1196	PPE18	1581027	0.470125	0.144916	0
Rv0980c	PE_PGRS18	Rv1548c	PPE21	654846	0.469946	0.222250	0
Rv3388	PE_PGRS52	Rv0355c	PPE8	1031858	0.469410	-0.041631	0
Rv2340c	PE_PGRS39	Rv0755c	PPE12	1767627	0.469410	0.112822	0
Rv1768	PE_PGRS31	Rv3347c	PPE55	1741241	0.469410	-0.084868	0
Rv1759c	wag22	Rv3125c	PPE49	1497899	0.469410	0.142206	0
Rv0978c	PE_PGRS17	Rv2608	PPE42	1840690	0.469410	0.080162	0
Rv3595c	PE_PGRS59	Rv0388c	PPE9	840338	0.469231	0.020697	0
Rv1430	PE16	Rv0355c	PPE8	1171707	0.469231	0.298304	0
Rv0980c	PE_PGRS18	Rv1808	PPE32	953470	0.469231	0.266766	0
Rv3367	PE_PGRS51	Rv1705c	PPE22	1845914	0.469052	0.172614	0
Rv2162c	PE_PGRS38	Rv0442c	PPE10	1891026	0.469052	0.086137	0
Rv1172c	PE12	Rv1917c	PPE34	860251	0.469052	-0.004056	0
Rv1091	PE_PGRS22	Rv2608	PPE42	1716016	0.469052	-0.083733	0
Rv1840c	PE_PGRS34	Rv3532	PPE61	1879825	0.468336	0.224162	0
Rv0834c	PE_PGRS14	Rv2356c	PPE40	1707203	0.466905	-0.079887	0
Rv0742	PE_PGRS8	Rv1802	PPE30	1209876	0.466905	0.127717	0
Rv2741	PE_PGRS47	Rv3136	PPE51	446303	0.466369	0.398250	0
Rv0124	PE_PGRS2	Rv3125c	PPE49	1068811	0.465832	0.075442	0
Rv2741	PE_PGRS47	Rv3144c	PPE52	454597	0.465116	-0.066361	0
Rv0872c	PE_PGRS15	Rv2892c	PPE45	2177333	0.465116	-0.232391	0
Rv0578c	PE_PGRS7	Rv3558	PPE64	1083287	0.465116	0.055119	0
Rv3508	PE_PGRS54	Rv1706c	PPE23	1997127	0.464580	0.147995	0
Rv3367	PE_PGRS51	Rv1787	PPE25	1752170	0.464580	0.183490	0
Rv2741	PE_PGRS47	Rv1801	PPE29	1010642	0.464580	-0.484903	0
Rv1172c	PE12	Rv1787	PPE25	722620	0.464580	0.072742	0
Rv1450c	PE_PGRS27	Rv1789	PPE26	392163	0.464401	-0.112187	0
Rv3595c	PE_PGRS59	Rv1705c	PPE22	2104077	0.463685	0.008514	0
Rv2328	PE23	Rv2768c	PPE43	475015	0.463685	0.059218	0
Rv2098c	PE_PGRS36	Rv1787	PPE25	330331	0.463685	-0.096914	0
Rv1396c	PE_PGRS25	Rv1705c	PPE22	357640	0.463685	-0.066656	0
Rv2490c	PE_PGRS43	Rv3532	PPE61	1163107	0.463327	0.015689	0
Rv0335c	PE6	Rv1196	PPE18	939299	0.463327	-0.115110	0
Rv3508	PE_PGRS54	Rv0755c	PPE12	1322322	0.462433	-0.279539	0
Rv0278c	PE_PGRS3	Rv1808	PPE32	1713611	0.462433	0.248945	0
Rv2615c	PE_PGRS45	Rv2608	PPE42	6812	0.462075	0.037414	0
Rv2490c	PE_PGRS43	Rv1789	PPE26	773283	0.462075	-0.009704	0
Rv3388	PE_PGRS52	Rv0442c	PPE10	1137832	0.461538	0.054612	0
Rv3367	PE_PGRS51	Rv2770c	PPE44	698111	0.461538	0.027956	0
Rv3345c	PE_PGRS50	Rv2352c	PPE38	1104060	0.460823	0.098143	0
Rv2490c	PE_PGRS43	Rv3558	PPE64	1191744	0.460823	-0.031079	0
Rv2741	PE_PGRS47	Rv1809	PPE33	1001226	0.460465	-0.350087	0
Rv2490c	PE_PGRS43	Rv1361c	PPE19	1267621	0.460465	0.307737	0
Rv3812	PE_PGRS62	Rv3539	PPE63	297073	0.458855	0.015022	0
Rv0297	PE_PGRS5	Rv2352c	PPE38	2138165	0.458855	0.082163	0
Rv1788	PE18	Rv1753c	PPE24	41702	0.458318	0.021059	0
Rv1172c	PE12	Rv2892c	PPE45	1898113	0.458318	0.015099	0
Rv3345c	PE_PGRS50	Rv3425	PPE57	99465	0.457961	0.134452	0
Rv1840c	PE_PGRS34	Rv3135	PPE50	1411816	0.457961	0.152758	0
Rv1768	PE_PGRS31	Rv1789	PPE26	24320	0.457961	-0.007835	0
Rv0532	PE_PGRS6	Rv3125c	PPE49	1542071	0.457961	0.140495	0
Rv0160c	PE4	Rv1135c	PPE16	1071833	0.457961	0.495271	0
Rv2853	PE_PGRS48	Rv3532	PPE61	805228	0.457245	0.002733	0
Rv0297	PE_PGRS5	Rv1361c	PPE19	1169334	0.457245	0.124192	0
Rv3345c	PE_PGRS50	Rv2356c	PPE40	1098623	0.457066	0.065892	0
Rv2396	PE_PGRS41	Rv2770c	PPE44	385425	0.457066	0.063027	0
Rv1791	PE19	Rv3533c	PPE62	1940502	0.457066	-0.319461	0
Rv1325c	PE_PGRS24	Rv3347c	PPE55	2145899	0.457066	-0.054254	0
Rv1791	PE19	Rv3558	PPE64	1967777	0.456530	-0.441273	0
Rv1068c	PE_PGRS20	Rv1753c	PPE24	789466	0.456530	0.167780	0
Rv2396	PE_PGRS41	Rv2356c	PPE40	53264	0.456172	0.186637	0
Rv1803c	PE_PGRS32	Rv0878c	PPE13	1066720	0.456172	0.090418	0
Rv1791	PE19	Rv3532	PPE61	1939140	0.456172	-0.461090	0
Rv3345c	PE_PGRS50	Rv1789	PPE26	1710187	0.455456	0.250761	0
Rv2098c	PE_PGRS36	Rv1790	PPE27	327252	0.455098	-0.070976	0
Rv1172c	PE12	Rv1790	PPE27	725744	0.455098	0.069253	0
Rv0746	PE_PGRS9	Rv2352c	PPE38	1794871	0.455098	0.108039	0
Rv0335c	PE6	Rv1809	PPE33	1651232	0.455098	0.181401	0
Rv3514	PE_PGRS57	Rv0755c	PPE12	1308769	0.454025	-0.144418	0
Rv1172c	PE12	Rv2352c	PPE38	1330242	0.454025	0.135232	0
Rv0151c	PE1	Rv1801	PPE29	1862692	0.454025	0.399085	0
Rv0124	PE_PGRS2	Rv2352c	PPE38	1926364	0.454025	-0.029169	0
Rv1450c	PE_PGRS27	Rv1918c	PPE35	533022	0.453846	0.074074	0
Rv0977	PE_PGRS16	Rv1801	PPE29	948857	0.453846	0.358434	0
Rv1067c	PE_PGRS19	Rv3347c	PPE55	1846166	0.453488	-0.091874	0
Rv0980c	PE_PGRS18	Rv2608	PPE42	1838595	0.453488	0.229066	0
Rv3514	PE_PGRS57	Rv1705c	PPE22	2013140	0.450805	-0.093180	0
Rv3507	PE_PGRS53	Rv3426	PPE58	82835	0.450805	0.047573	0
Rv3367	PE_PGRS51	Rv1789	PPE26	1750597	0.450805	0.202097	0
Rv2490c	PE_PGRS43	Rv1548c	PPE21	1047921	0.450805	-0.093884	0
Rv1840c	PE_PGRS34	Rv3159c	PPE53	1437873	0.450805	-0.131790	0
Rv1468c	PE_PGRS29	Rv3425	PPE57	2185518	0.450805	-0.102196	0
Rv1452c	PE_PGRS28	Rv1787	PPE25	387072	0.450805	-0.166503	0
Rv1067c	PE_PGRS19	Rv3350c	PPE56	1832248	0.450805	0.228603	0
Rv1067c	PE_PGRS19	Rv2770c	PPE44	1888885	0.450805	0.051376	0
Rv0746	PE_PGRS9	Rv1918c	PPE35	1329597	0.450805	0.103163	0
Rv0746	PE_PGRS9	Rv1801	PPE29	1203949	0.450805	0.113637	0
Rv0297	PE_PGRS5	Rv0442c	PPE10	167642	0.450805	0.290518	0
Rv0151c	PE1	Rv3159c	PPE53	1059309	0.450805	-0.103576	0
Rv0151c	PE1	Rv2356c	PPE40	1948937	0.450805	0.043374	0
Rv3511	PE_PGRS55	Rv1917c	PPE34	1772306	0.450089	0.119526	0
Rv1091	PE_PGRS22	Rv2356c	PPE40	1418658	0.450089	0.375966	0
Rv0747	PE_PGRS10	Rv2356c	PPE40	1796832	0.450089	0.206766	0
Rv0151c	PE1	Rv3532	PPE61	617909	0.450089	0.404479	0
Rv3511	PE_PGRS55	Rv3347c	PPE55	186433	0.448658	0.136344	0
Rv1788	PE18	Rv1801	PPE29	15225	0.448658	-0.214013	0
Rv1091	PE_PGRS22	Rv3533c	PPE62	1654945	0.448658	-0.145256	0
Rv0872c	PE_PGRS15	Rv0305c	PPE6	592713	0.448658	0.123908	0
Rv2853	PE_PGRS48	Rv3347c	PPE55	579596	0.447406	-0.044432	0
Rv0872c	PE_PGRS15	Rv1753c	PPE24	1011370	0.447406	0.075865	0
Rv1468c	PE_PGRS29	Rv1790	PPE27	371704	0.447227	0.218748	0
Rv2431c	PE25	Rv3739c	PPE67	1462018	0.447048	0.211839	0
Rv0278c	PE_PGRS3	Rv3558	PPE64	744728	0.447048	0.143572	0
Rv0109	PE_PGRS1	Rv1801	PPE29	1909129	0.447048	0.366461	0
Rv3812	PE_PGRS62	Rv0388c	PPE9	600303	0.446512	0.023718	0
Rv2591	PE_PGRS44	Rv3125c	PPE49	567294	0.446512	0.022069	0
Rv2487c	PE_PGRS42	Rv1135c	PPE16	1531173	0.446512	-0.016523	0
Rv2162c	PE_PGRS38	Rv1917c	PPE34	255929	0.446512	0.181427	0
Rv0159c	PE3	Rv0878c	PPE13	788033	0.446512	0.151016	0
Rv1430	PE16	Rv1800	PPE28	431481	0.445617	0.091707	0
Rv0754	PE_PGRS11	Rv1135c	PPE16	414359	0.445438	0.475385	0
Rv1091	PE_PGRS22	Rv0305c	PPE6	840758	0.444365	0.005445	0
Rv0980c	PE_PGRS18	Rv1809	PPE33	954831	0.444365	0.243428	0
Rv1214c	PE14	Rv1917c	PPE34	805307	0.444007	0.192954	0
Rv2162c	PE_PGRS38	Rv1548c	PPE21	669907	0.443649	0.002294	0
Rv1452c	PE_PGRS28	Rv1918c	PPE35	529420	0.443649	-0.017892	0
Rv1396c	PE_PGRS25	Rv3347c	PPE55	2169854	0.443649	-0.144419	0
Rv1068c	PE_PGRS20	Rv3532	PPE61	1631123	0.443649	0.199166	0
Rv0754	PE_PGRS11	Rv2356c	PPE40	1789775	0.443649	-0.005360	0
Rv0578c	PE_PGRS7	Rv3144c	PPE52	1571608	0.443649	-0.081328	0
Rv0747	PE_PGRS10	Rv1809	PPE33	1210426	0.443470	0.056826	0
Rv1768	PE_PGRS31	Rv3343c	PPE54	1726894	0.443292	-0.064580	0
Rv0742	PE_PGRS8	Rv0442c	PPE10	300767	0.443292	0.365530	0
Rv2853	PE_PGRS48	Rv1800	PPE28	1120848	0.442755	-0.069113	0
Rv1452c	PE_PGRS28	Rv1790	PPE27	390196	0.442755	-0.111532	0
Rv0124	PE_PGRS2	Rv3343c	PPE54	823527	0.442755	0.025799	0
Rv0578c	PE_PGRS7	Rv1917c	PPE34	1487016	0.441860	0.045615	0
Rv1803c	PE_PGRS32	Rv3136	PPE51	1454952	0.440966	-0.299188	0
Rv3508	PE_PGRS54	Rv1705c	PPE22	1998351	0.440787	-0.127573	0
Rv2098c	PE_PGRS36	Rv1802	PPE30	311954	0.440787	0.124118	0
Rv1468c	PE_PGRS29	Rv0755c	PPE12	805569	0.440787	0.241952	0
Rv1172c	PE12	Rv1706c	PPE23	630013	0.440787	-0.168351	0
Rv1325c	PE_PGRS24	Rv0878c	PPE13	509951	0.440072	0.055021	0
Rv1441c	PE_PGRS26	Rv1753c	PPE24	361930	0.439535	0.152928	0
Rv1818c	PE_PGRS33	Rv1789	PPE26	33207	0.438462	0.167633	0
Rv1087	PE_PGRS21	Rv1802	PPE30	829521	0.438462	0.114021	0
Rv1068c	PE_PGRS20	Rv1809	PPE33	859134	0.438462	0.223670	0
Rv1468c	PE_PGRS29	Rv1787	PPE25	368580	0.438283	0.286457	0
Rv1452c	PE_PGRS28	Rv1808	PPE32	411692	0.438283	0.096041	0
Rv2340c	PE_PGRS39	Rv1917c	PPE34	450356	0.438104	0.227529	0
Rv1243c	PE_PGRS23	Rv3532	PPE61	1825355	0.438104	0.104390	0
Rv2487c	PE_PGRS42	Rv3533c	PPE62	1173320	0.437925	0.005179	0
Rv0978c	PE_PGRS17	Rv0442c	PPE10	561147	0.437925	0.088598	0
Rv3507	PE_PGRS53	Rv1361c	PPE19	2012658	0.437209	-0.238665	0
Rv2162c	PE_PGRS38	Rv1801	PPE29	379968	0.437209	-0.083921	0
Rv2487c	PE_PGRS42	Rv1789	PPE26	767330	0.436852	0.383765	0
Rv0578c	PE_PGRS7	Rv2770c	PPE44	2002468	0.436852	0.096240	0
Rv0124	PE_PGRS2	Rv0355c	PPE8	273781	0.436494	0.074997	0
Rv3507	PE_PGRS53	Rv1196	PPE18	1819564	0.436136	-0.376116	0
Rv0742	PE_PGRS8	Rv2352c	PPE38	1799415	0.436136	0.201540	0
Rv2340c	PE_PGRS39	Rv1135c	PPE16	1353539	0.435778	0.292482	0
Rv1243c	PE_PGRS23	Rv3135	PPE50	2114657	0.435778	0.096336	0
Rv1468c	PE_PGRS29	Rv2770c	PPE44	1422588	0.435063	0.050397	0
Rv1396c	PE_PGRS25	Rv1196	PPE18	231603	0.435063	0.111775	0
Rv1243c	PE_PGRS23	Rv2770c	PPE44	1692632	0.435063	-0.222980	0
Rv1214c	PE14	Rv3532	PPE61	1797659	0.435063	0.178755	0
Rv1243c	PE_PGRS23	Rv1135c	PPE16	120861	0.434705	0.190852	0
Rv0279c	PE_PGRS4	Rv0388c	PPE9	128386	0.434705	0.098671	0
Rv1983	PE_PGRS35	Rv2768c	PPE43	848974	0.432737	0.039657	0
Rv0980c	PE_PGRS18	Rv2892c	PPE45	2104343	0.432737	0.232801	0
Rv1791	PE19	Rv0878c	PPE13	1051701	0.432558	-0.195894	0
Rv3511	PE_PGRS55	Rv3159c	PPE53	410454	0.432021	0.079984	0
Rv3345c	PE_PGRS50	Rv3159c	PPE53	208995	0.431843	0.095216	0
Rv0832	PE_PGRS12	Rv3429	PPE59	1488179	0.431843	0.188985	0
Rv2741	PE_PGRS47	Rv3159c	PPE53	471900	0.431485	-0.089585	0
Rv1450c	PE_PGRS27	Rv0305c	PPE6	1254927	0.430769	0.005437	0
Rv0832	PE_PGRS12	Rv3426	PPE58	1492146	0.430590	0.116369	0
Rv1791	PE19	Rv1548c	PPE21	276571	0.430233	-0.301038	0
Rv2396	PE_PGRS41	Rv3159c	PPE53	833507	0.429338	-0.163170	0
Rv0978c	PE_PGRS17	Rv1801	PPE29	947645	0.429338	0.005920	0
Rv0746	PE_PGRS9	Rv1808	PPE32	1211869	0.429338	-0.105674	0
Rv0278c	PE_PGRS3	Rv1753c	PPE24	1645304	0.429338	0.131557	0
Rv0159c	PE3	Rv2608	PPE42	1661574	0.429338	0.143228	0
Rv2615c	PE_PGRS45	Rv0442c	PPE10	1996695	0.428801	0.045477	0
Rv0746	PE_PGRS9	Rv1787	PPE25	1187249	0.428801	-0.222317	0
Rv0124	PE_PGRS2	Rv1800	PPE28	1888457	0.428801	0.124436	0
Rv0124	PE_PGRS2	Rv1706c	PPE23	1781698	0.428801	0.243723	0
Rv3388	PE_PGRS52	Rv1802	PPE30	1756878	0.428265	-0.001351	0
Rv1818c	PE_PGRS33	Rv0305c	PPE6	1685467	0.428265	0.022383	0
Rv1452c	PE_PGRS28	Rv3125c	PPE49	1852247	0.428265	0.134692	0
Rv0746	PE_PGRS9	Rv3347c	PPE55	1493446	0.428265	-0.135773	0
Rv1468c	PE_PGRS29	Rv1808	PPE32	393200	0.427907	0.318493	0
Rv0872c	PE_PGRS15	Rv3350c	PPE56	1612251	0.427907	0.103895	0
Rv0742	PE_PGRS8	Rv1787	PPE25	1191793	0.427907	0.294898	0
Rv0278c	PE_PGRS3	Rv1800	PPE28	1703143	0.427907	0.090691	0
Rv3511	PE_PGRS55	Rv3136	PPE51	436681	0.427013	-0.027977	0
Rv1768	PE_PGRS31	Rv1361c	PPE19	466981	0.427013	-0.101389	0
Rv1214c	PE14	Rv0878c	PPE13	379090	0.427013	0.086931	0
Rv3590c	PE_PGRS58	Rv3144c	PPE52	520087	0.426655	-0.169699	0
Rv2487c	PE_PGRS42	Rv3159c	PPE53	730006	0.425760	-0.130129	0
Rv1172c	PE12	Rv3144c	PPE52	2201367	0.425581	0.208861	0
Rv1396c	PE_PGRS25	Rv1809	PPE33	477425	0.425403	0.020011	0
Rv1396c	PE_PGRS25	Rv0442c	PPE10	1039913	0.425403	0.121898	0
Rv0978c	PE_PGRS17	Rv2768c	PPE43	1982538	0.425403	-0.006702	0
Rv0754	PE_PGRS11	Rv3135	PPE50	1755356	0.425403	-0.204000	0
Rv0278c	PE_PGRS3	Rv1918c	PPE35	1831339	0.425403	0.227402	0
Rv1788	PE18	Rv0878c	PPE13	1048274	0.425045	-0.551813	0
Rv2396	PE_PGRS41	Rv0878c	PPE13	1714596	0.423971	-0.077766	0
Rv1441c	PE_PGRS26	Rv0355c	PPE8	1183530	0.423614	0.124622	0
Rv0151c	PE1	Rv1809	PPE33	1871973	0.423614	0.215309	0
Rv2162c	PE_PGRS38	Rv1809	PPE33	370552	0.423077	0.133032	0
Rv1452c	PE_PGRS28	Rv1789	PPE26	388561	0.423077	0.026716	0
Rv0746	PE_PGRS9	Rv3144c	PPE52	1735313	0.423077	-0.113500	0
Rv0742	PE_PGRS8	Rv3539	PPE63	1264412	0.423077	0.342150	0
Rv3508	PE_PGRS54	Rv2770c	PPE44	850548	0.422182	0.244804	0
Rv0872c	PE_PGRS15	Rv3425	PPE57	1536584	0.422182	-0.253231	0
Rv0109	PE_PGRS1	Rv1789	PPE26	1893918	0.421467	-0.012364	0
Rv3388	PE_PGRS52	Rv1801	PPE29	1758381	0.420751	-0.055407	0
Rv2853	PE_PGRS48	Rv1809	PPE33	1109580	0.420751	0.013643	0
Rv2615c	PE_PGRS45	Rv1801	PPE29	900328	0.420751	0.160778	0
Rv2490c	PE_PGRS43	Rv3350c	PPE56	949716	0.420751	-0.036814	0
Rv1803c	PE_PGRS32	Rv2770c	PPE44	1032467	0.420751	0.071322	0
Rv3388	PE_PGRS52	Rv1808	PPE32	1750503	0.420394	0.360551	0
Rv2162c	PE_PGRS38	Rv1705c	PPE22	490586	0.420394	0.029409	0
Rv1396c	PE_PGRS25	Rv0388c	PPE9	1104126	0.420394	0.063042	0
Rv0746	PE_PGRS9	Rv1790	PPE27	1190373	0.420394	-0.106239	0
Rv2615c	PE_PGRS45	Rv2768c	PPE43	131909	0.420215	0.134734	0
Rv3367	PE_PGRS51	Rv0388c	PPE9	1098054	0.419678	0.118002	0
Rv2098c	PE_PGRS36	Rv3558	PPE64	1639947	0.419678	0.202838	0
Rv1172c	PE12	Rv3532	PPE61	1742121	0.419678	-0.141193	0
Rv0742	PE_PGRS8	Rv1790	PPE27	1194917	0.419678	0.442570	0
Rv0278c	PE_PGRS3	Rv3539	PPE63	764868	0.419678	0.294090	0
Rv1243c	PE_PGRS23	Rv1789	PPE26	640113	0.419141	0.080626	0
Rv3595c	PE_PGRS59	Rv3135	PPE50	534999	0.418605	0.118835	0
Rv2490c	PE_PGRS43	Rv3347c	PPE55	937475	0.418605	-0.171199	0
Rv0747	PE_PGRS10	Rv1808	PPE32	1209065	0.418605	0.330098	0
Rv2769c	PE27	Rv3144c	PPE52	431103	0.418068	-0.107853	0
Rv2098c	PE_PGRS36	Rv3144c	PPE52	1152055	0.418068	-0.000481	0
Rv0834c	PE_PGRS14	Rv1787	PPE25	1094816	0.418068	-0.276913	0
Rv0742	PE_PGRS8	Rv1705c	PPE22	1097989	0.418068	0.128133	0
Rv1788	PE18	Rv1790	PPE27	1649	0.417174	0.463836	0
Rv3812	PE_PGRS62	Rv3125c	PPE49	784920	0.416995	-0.035189	0
Rv0916c	PE7	Rv3347c	PPE55	1679089	0.416995	0.149515	0
Rv2340c	PE_PGRS39	Rv0878c	PPE13	1639464	0.415742	0.082915	0
Rv0747	PE_PGRS10	Rv2768c	PPE43	2171302	0.415742	-0.228267	0
Rv3514	PE_PGRS57	Rv2770c	PPE44	865337	0.415027	0.258781	0
Rv2591	PE_PGRS44	Rv3558	PPE64	1074798	0.415027	0.017050	0
Rv1791	PE19	Rv1800	PPE28	9250	0.415027	0.013141	0
Rv3388	PE_PGRS52	Rv1705c	PPE22	1868999	0.413238	0.161312	0
Rv2853	PE_PGRS48	Rv3135	PPE50	337219	0.413238	-0.060662	0
Rv2162c	PE_PGRS38	Rv3532	PPE61	1544505	0.413238	-0.047728	0
Rv2098c	PE_PGRS36	Rv3350c	PPE56	1397919	0.413238	0.166418	0
Rv1768	PE_PGRS31	Rv1196	PPE18	660090	0.413238	-0.120358	0
Rv1646	PE17	Rv3478	PPE60	2037730	0.413238	0.014950	0
Rv1214c	PE14	Rv1135c	PPE16	93165	0.413238	0.139063	0
Rv0980c	PE_PGRS18	Rv3350c	PPE56	1738905	0.413238	0.291073	0
Rv3345c	PE_PGRS50	Rv1548c	PPE21	1984825	0.412165	-0.119849	0
Rv0124	PE_PGRS2	Rv1808	PPE32	1898925	0.412165	0.151006	0
Rv3388	PE_PGRS52	Rv2892c	PPE45	599633	0.411986	0.101111	0
Rv2098c	PE_PGRS36	Rv1548c	PPE21	603396	0.411628	0.068025	0
Rv0578c	PE_PGRS7	Rv0755c	PPE12	172187	0.411628	-0.115591	0
Rv1088	PE9	Rv1706c	PPE23	717747	0.411449	0.098081	0
Rv0977	PE_PGRS16	Rv1548c	PPE21	658153	0.411449	0.107384	0
Rv0159c	PE3	Rv1809	PPE33	1862443	0.411449	0.128103	0
Rv0834c	PE_PGRS14	Rv1790	PPE27	1097940	0.410733	-0.324543	0
Rv0124	PE_PGRS2	Rv3347c	PPE55	807278	0.410733	-0.044033	0
Rv1768	PE_PGRS31	Rv3533c	PPE62	1968235	0.410376	0.092477	0
Rv1396c	PE_PGRS25	Rv1361c	PPE19	38494	0.410376	0.186570	0
Rv0980c	PE_PGRS18	Rv0878c	PPE13	116875	0.410376	-0.147976	0
Rv0978c	PE_PGRS17	Rv1809	PPE33	956926	0.410376	0.119991	0
Rv0834c	PE_PGRS14	Rv1802	PPE30	1112899	0.410376	0.131386	0
Rv2396	PE_PGRS41	Rv1135c	PPE16	1428671	0.409839	-0.034322	0
Rv1788	PE18	Rv1787	PPE25	79	0.409302	0.654230	0
Rv0872c	PE_PGRS15	Rv1706c	PPE23	962450	0.409302	0.214732	0
Rv3367	PE_PGRS51	Rv1918c	PPE35	1607956	0.407871	0.031605	0
Rv2340c	PE_PGRS39	Rv1789	PPE26	589696	0.407871	-0.029163	0
Rv2098c	PE_PGRS36	Rv1917c	PPE34	189418	0.407871	0.073151	0
Rv1840c	PE_PGRS34	Rv0878c	PPE13	1109768	0.407871	0.006586	0
Rv1452c	PE_PGRS28	Rv1802	PPE30	405155	0.407871	-0.013890	0
Rv1450c	PE_PGRS27	Rv1753c	PPE24	346987	0.407871	0.016016	0
Rv1088	PE9	Rv0355c	PPE8	779834	0.407871	0.272287	0
Rv0279c	PE_PGRS4	Rv1801	PPE29	1702928	0.407871	0.098007	0
Rv0109	PE_PGRS1	Rv0755c	PPE12	715231	0.407871	0.035083	0
Rv3812	PE_PGRS62	Rv2352c	PPE38	1642473	0.407692	0.091954	0
Rv0159c	PE3	Rv0388c	PPE9	278620	0.407692	0.062863	0
Rv2741	PE_PGRS47	Rv2356c	PPE40	414379	0.407513	0.271320	0
Rv0980c	PE_PGRS18	Rv0755c	PPE12	245038	0.407513	0.509128	0
Rv0160c	PE4	Rv2770c	PPE44	1519403	0.407513	0.131127	0
Rv1791	PE19	Rv2356c	PPE40	607485	0.406440	0.034465	0
Rv1067c	PE_PGRS19	Rv0878c	PPE13	210218	0.406440	-0.041355	0
Rv3345c	PE_PGRS50	Rv3558	PPE64	255206	0.405725	-0.043364	0
Rv2615c	PE_PGRS45	Rv0755c	PPE12	2093560	0.405725	0.167520	0
Rv2162c	PE_PGRS38	Rv3343c	PPE54	1304526	0.405725	0.112659	0
Rv1396c	PE_PGRS25	Rv2608	PPE42	1361189	0.405725	-0.167866	0
Rv1243c	PE_PGRS23	Rv0878c	PPE13	406786	0.405725	0.209020	0
Rv1091	PE_PGRS22	Rv3159c	PPE53	2098235	0.405725	-0.117981	0
Rv0754	PE_PGRS11	Rv3136	PPE51	1754152	0.405725	-0.218891	0
Rv3812	PE_PGRS62	Rv1802	PPE30	2176228	0.404651	0.042702	0
Rv2487c	PE_PGRS42	Rv3136	PPE51	704409	0.404651	0.002028	0
Rv3812	PE_PGRS62	Rv1753c	PPE24	2114458	0.403757	0.117377	0
Rv2615c	PE_PGRS45	Rv1809	PPE33	890912	0.403757	0.116096	0
Rv1396c	PE_PGRS25	Rv3532	PPE61	2012493	0.403757	0.042968	0
Rv3508	PE_PGRS54	Rv2608	PPE42	994217	0.403578	-0.219287	0
Rv1818c	PE_PGRS33	Rv1800	PPE28	19758	0.403578	0.019312	0
Rv1450c	PE_PGRS27	Rv0388c	PPE9	1162637	0.403578	0.167160	0
Rv1091	PE_PGRS22	Rv1802	PPE30	824354	0.403399	-0.196348	0
Rv0279c	PE_PGRS4	Rv2352c	PPE38	2113391	0.403399	-0.083191	0
Rv1430	PE16	Rv3343c	PPE54	2121392	0.403220	0.156966	0
Rv2741	PE_PGRS47	Rv3135	PPE50	445843	0.402504	0.315190	0
Rv2098c	PE_PGRS36	Rv2608	PPE42	577013	0.402504	0.035614	0
Rv1791	PE19	Rv1135c	PPE16	765776	0.402504	-0.415001	0
Rv1450c	PE_PGRS27	Rv3558	PPE64	2041929	0.402504	0.126338	0
Rv1091	PE_PGRS22	Rv2892c	PPE45	1981764	0.402504	0.169668	0
Rv0747	PE_PGRS10	Rv0878c	PPE13	136016	0.402504	-0.267168	0
Rv0159c	PE3	Rv3347c	PPE55	845178	0.402504	0.115812	0
Rv3595c	PE_PGRS59	Rv3159c	PPE53	507568	0.401431	-0.091359	0
Rv2741	PE_PGRS47	Rv1705c	PPE22	1121260	0.401431	-0.161348	0
Rv1818c	PE_PGRS33	Rv1809	PPE33	8490	0.401431	0.051691	0
Rv0980c	PE_PGRS18	Rv2770c	PPE44	1982858	0.401431	0.197359	0
Rv0834c	PE_PGRS14	Rv3343c	PPE54	1601831	0.401431	0.009628	0
Rv2853	PE_PGRS48	Rv1917c	PPE34	994957	0.401073	-0.037292	0
Rv2396	PE_PGRS41	Rv3136	PPE51	807910	0.400716	0.036071	0
Rv0980c	PE_PGRS18	Rv0388c	PPE9	627077	0.400716	0.123230	0
Rv0151c	PE1	Rv3533c	PPE62	616019	0.400716	0.161514	0
Rv3514	PE_PGRS57	Rv1548c	PPE21	2192461	0.400000	0.035367	0
Rv0872c	PE_PGRS15	Rv1809	PPE33	1081038	0.400000	0.335956	0
Rv0278c	PE_PGRS3	Rv1705c	PPE22	1595187	0.400000	0.098778	0
Rv3345c	PE_PGRS50	Rv3532	PPE61	226569	0.399284	0.034536	0
Rv2634c	PE_PGRS46	Rv1801	PPE29	916833	0.399284	0.394241	0
Rv2591	PE_PGRS44	Rv1753c	PPE24	936776	0.399284	-0.158505	0
Rv1087	PE_PGRS21	Rv3125c	PPE49	2130838	0.399284	0.048249	0
Rv0978c	PE_PGRS17	Rv0755c	PPE12	243321	0.399284	0.217660	0
Rv3388	PE_PGRS52	Rv1787	PPE25	1775255	0.398211	0.249149	0
Rv0742	PE_PGRS8	Rv1809	PPE33	1217774	0.398211	0.384975	0
Rv0297	PE_PGRS5	Rv1808	PPE32	1686812	0.398211	0.305867	0
Rv3812	PE_PGRS62	Rv2770c	PPE44	1196114	0.397674	0.100007	0
Rv3590c	PE_PGRS58	Rv0442c	PPE10	908522	0.397674	0.146149	0
Rv1068c	PE_PGRS20	Rv1918c	PPE35	975501	0.397674	0.194826	0
Rv0278c	PE_PGRS3	Rv2356c	PPE40	2104831	0.397674	0.043015	0
Rv1172c	PE12	Rv1548c	PPE21	448616	0.397138	-0.018920	0
Rv1243c	PE_PGRS23	Rv3136	PPE51	2115117	0.396064	-0.081765	0
Rv0109	PE_PGRS1	Rv3350c	PPE56	775209	0.396064	0.381451	0
Rv3511	PE_PGRS55	Rv3533c	PPE62	28944	0.395528	0.083287	0
Rv1067c	PE_PGRS19	Rv3533c	PPE62	1626897	0.395349	0.070518	0
Rv0297	PE_PGRS5	Rv1196	PPE18	976240	0.395349	0.128397	0
Rv3514	PE_PGRS57	Rv2608	PPE42	1009006	0.394991	-0.058435	0
Rv3345c	PE_PGRS50	Rv3533c	PPE62	227931	0.394991	0.023375	0
Rv2853	PE_PGRS48	Rv1706c	PPE23	1228390	0.394991	0.198070	0
Rv1452c	PE_PGRS28	Rv1800	PPE28	401224	0.394454	-0.056844	0
Rv1450c	PE_PGRS27	Rv1706c	PPE23	298067	0.394454	0.254398	0
Rv1441c	PE_PGRS26	Rv3350c	PPE56	2136268	0.394454	0.187513	0
Rv0335c	PE6	Rv1753c	PPE24	1581564	0.394454	0.059278	0
Rv3595c	PE_PGRS59	Rv3136	PPE51	533795	0.394275	-0.042170	0
Rv2741	PE_PGRS47	Rv1548c	PPE21	1300581	0.394275	-0.342716	0
Rv0747	PE_PGRS10	Rv1135c	PPE16	421416	0.394275	-0.099475	0
Rv2396	PE_PGRS41	Rv3533c	PPE62	1276821	0.393739	0.044290	0
Rv2162c	PE_PGRS38	Rv3136	PPE51	1076956	0.393739	0.120449	0
Rv1068c	PE_PGRS20	Rv1196	PPE18	147201	0.393739	-0.203283	0
Rv1818c	PE_PGRS33	Rv2892c	PPE45	1138120	0.393560	-0.095185	0
Rv0278c	PE_PGRS3	Rv1548c	PPE21	1414987	0.393560	0.274437	0
Rv0124	PE_PGRS2	Rv1917c	PPE34	2011936	0.393560	-0.027318	0
Rv3508	PE_PGRS54	Rv1548c	PPE21	2177672	0.392308	-0.105468	0
Rv2487c	PE_PGRS42	Rv0878c	PPE13	1817098	0.391771	-0.033150	0
Rv1430	PE16	Rv1361c	PPE19	72753	0.391771	-0.142102	0
Rv3388	PE_PGRS52	Rv1790	PPE27	1772176	0.390698	0.240451	0
Rv1452c	PE_PGRS28	Rv2352c	PPE38	994694	0.390698	0.010084	0
Rv1087	PE_PGRS21	Rv3159c	PPE53	2093326	0.390698	0.015339	0
Rv1087	PE_PGRS21	Rv1706c	PPE23	718831	0.390698	0.086641	0
Rv0159c	PE3	Rv1789	PPE26	1837951	0.390698	-0.013650	0
Rv1791	PE19	Rv1917c	PPE34	132729	0.389624	-0.242534	0
Rv0109	PE_PGRS1	Rv3533c	PPE62	569858	0.389267	0.316927	0
Rv2162c	PE_PGRS38	Rv3350c	PPE56	1331114	0.388730	0.070690	0
Rv0279c	PE_PGRS4	Rv1706c	PPE23	1593621	0.388730	0.053755	0
Rv2615c	PE_PGRS45	Rv0878c	PPE13	1965397	0.388193	0.074443	0
Rv2519	PE26	Rv3478	PPE60	1057163	0.388193	0.156046	0
Rv1840c	PE_PGRS34	Rv2356c	PPE40	548170	0.388193	-0.001507	0
Rv0872c	PE_PGRS15	Rv3125c	PPE49	1887702	0.388193	0.016848	0
Rv0159c	PE3	Rv1705c	PPE22	1742658	0.387478	0.018927	0
Rv0124	PE_PGRS2	Rv0442c	PPE10	379755	0.387478	0.066520	0
Rv2098c	PE_PGRS36	Rv1808	PPE32	305579	0.386762	0.095168	0
Rv2487c	PE_PGRS42	Rv3144c	PPE52	712703	0.386404	-0.108838	0
Rv1840c	PE_PGRS34	Rv0442c	PPE10	1555757	0.386404	0.161304	0
Rv1818c	PE_PGRS33	Rv3347c	PPE55	1681037	0.386404	0.119311	0
Rv1068c	PE_PGRS20	Rv3136	PPE51	2098750	0.386404	-0.023267	0
Rv0151c	PE1	Rv0878c	PPE13	797563	0.386404	0.217646	0
Rv0109	PE_PGRS1	Rv2768c	PPE43	1464233	0.386404	0.288760	0
Rv3514	PE_PGRS57	Rv1808	PPE32	1894644	0.385689	0.000232	0
Rv2487c	PE_PGRS42	Rv3135	PPE50	703949	0.385689	0.286668	0
Rv1768	PE_PGRS31	Rv0388c	PPE9	1532613	0.385689	0.131133	0
Rv1396c	PE_PGRS25	Rv3539	PPE63	2003558	0.385689	0.041102	0
Rv0124	PE_PGRS2	Rv1787	PPE25	1874305	0.384615	-0.046728	0
Rv1840c	PE_PGRS34	Rv1135c	PPE16	823843	0.383900	0.065955	0
Rv1214c	PE14	Rv3136	PPE51	2144169	0.383900	-0.164386	0
Rv1067c	PE_PGRS19	Rv3343c	PPE54	1862415	0.383900	0.090704	0
Rv0834c	PE_PGRS14	Rv1705c	PPE22	1001012	0.383900	0.066380	0
Rv0109	PE_PGRS1	Rv3347c	PPE55	789127	0.383900	0.243997	0
Rv0980c	PE_PGRS18	Rv0355c	PPE8	660399	0.383721	0.156800	0
Rv2741	PE_PGRS47	Rv3532	PPE61	913852	0.383542	-0.298883	0
Rv1091	PE_PGRS22	Rv0878c	PPE13	238266	0.383542	-0.224051	0
Rv0109	PE_PGRS1	Rv1808	PPE32	1917049	0.383184	0.058107	0
Rv3388	PE_PGRS52	Rv1361c	PPE19	2139524	0.382648	0.051906	0
Rv2487c	PE_PGRS42	Rv2356c	PPE40	155766	0.382648	-0.114918	0
Rv0978c	PE_PGRS17	Rv0878c	PPE13	115158	0.382648	-0.121330	0
Rv0746	PE_PGRS9	Rv2770c	PPE44	2166173	0.381932	0.042953	0
Rv3511	PE_PGRS55	Rv2768c	PPE43	861539	0.381574	0.088739	0
Rv2487c	PE_PGRS42	Rv1361c	PPE19	1261668	0.381574	0.083617	0
Rv3508	PE_PGRS54	Rv3539	PPE63	41349	0.381395	-0.187193	0
Rv3345c	PE_PGRS50	Rv1135c	PPE16	1930427	0.381038	-0.112571	0
Rv3367	PE_PGRS51	Rv1802	PPE30	1733793	0.380680	0.105422	0
Rv1087	PE_PGRS21	Rv3533c	PPE62	1650036	0.380680	0.222524	0
Rv0746	PE_PGRS9	Rv1548c	PPE21	913245	0.380680	0.176783	0
Rv3812	PE_PGRS62	Rv1918c	PPE35	2105959	0.379964	0.145277	0
Rv2591	PE_PGRS44	Rv0305c	PPE6	1860567	0.379964	-0.073729	0
Rv1468c	PE_PGRS29	Rv1705c	PPE22	274776	0.379249	0.093316	0
Rv1468c	PE_PGRS29	Rv1548c	PPE21	94576	0.379249	0.091728	0
Rv0742	PE_PGRS8	Rv3343c	PPE54	1506975	0.379249	0.298894	0
Rv0285	PE5	Rv3892c	PPE69	384870	0.379249	-0.253467	0
Rv0578c	PE_PGRS7	Rv3135	PPE50	1581193	0.378712	-0.082404	0
Rv0151c	PE1	Rv1135c	PPE16	1082963	0.378712	0.216200	0
Rv3511	PE_PGRS55	Rv2356c	PPE40	1300082	0.377818	-0.037137	0
Rv1214c	PE14	Rv0755c	PPE12	507253	0.377818	0.052562	0
Rv1091	PE_PGRS22	Rv2352c	PPE38	1413893	0.377818	0.141686	0
Rv1067c	PE_PGRS19	Rv2356c	PPE40	1447264	0.377818	0.131432	0
Rv0746	PE_PGRS9	Rv2892c	PPE45	2044610	0.377818	-0.084011	0
Rv0109	PE_PGRS1	Rv3159c	PPE53	1013148	0.377818	0.079825	0
Rv0532	PE_PGRS6	Rv1790	PPE27	1403848	0.377281	-0.046035	0
Rv3388	PE_PGRS52	Rv3125c	PPE49	310002	0.377102	-0.100150	0
Rv2519	PE26	Rv0442c	PPE10	2104417	0.377102	-0.040814	0
Rv1325c	PE_PGRS24	Rv0755c	PPE12	638114	0.377102	-0.088292	0
Rv0747	PE_PGRS10	Rv3532	PPE61	1278817	0.377102	-0.143431	0
Rv3508	PE_PGRS54	Rv1808	PPE32	1879855	0.376923	-0.118189	0
Rv2853	PE_PGRS48	Rv2892c	PPE45	36679	0.376923	-0.097419	0
Rv0124	PE_PGRS2	Rv1790	PPE27	1877429	0.376923	-0.136984	0
Rv3345c	PE_PGRS50	Rv1800	PPE28	1696738	0.376744	0.099063	0
Rv1768	PE_PGRS31	Rv3144c	PPE52	1507618	0.376744	-0.184902	0
Rv0872c	PE_PGRS15	Rv1705c	PPE22	961253	0.376744	0.185064	0
Rv0335c	PE6	Rv1808	PPE32	1649871	0.376744	0.279981	0
Rv0109	PE_PGRS1	Rv1809	PPE33	1918410	0.376744	0.302717	0
Rv1441c	PE_PGRS26	Rv1918c	PPE35	547965	0.375671	0.103344	0
Rv1091	PE_PGRS22	Rv1800	PPE28	820423	0.375671	0.065302	0
Rv1068c	PE_PGRS20	Rv3350c	PPE56	1834584	0.375671	0.259730	0
Rv0978c	PE_PGRS17	Rv3350c	PPE56	1737188	0.375671	0.195187	0
Rv0978c	PE_PGRS17	Rv1135c	PPE16	167916	0.375671	0.054645	0
Rv0754	PE_PGRS11	Rv1807	PPE31	1200485	0.375671	0.232217	0
Rv0747	PE_PGRS10	Rv3343c	PPE54	1512445	0.375671	0.010333	0
Rv0297	PE_PGRS5	Rv1802	PPE30	1680275	0.375671	-0.020510	0
Rv0151c	PE1	Rv3136	PPE51	1085536	0.375671	-0.263219	0
Rv1468c	PE_PGRS29	Rv3144c	PPE52	1853367	0.374061	0.024501	0
Rv1430	PE16	Rv1801	PPE29	434029	0.374061	0.269007	0
Rv0746	PE_PGRS9	Rv3350c	PPE56	1479528	0.374061	0.242650	0
Rv0578c	PE_PGRS7	Rv2892c	PPE45	1880905	0.374061	-0.066902	0
Rv2615c	PE_PGRS45	Rv2892c	PPE45	255809	0.373882	0.074816	0
Rv1768	PE_PGRS31	Rv1548c	PPE21	247281	0.373882	0.026336	0
Rv0124	PE_PGRS2	Rv1801	PPE29	1891005	0.373882	0.036585	0
Rv1818c	PE_PGRS33	Rv1802	PPE30	16403	0.373524	0.030998	0
Rv1067c	PE_PGRS19	Rv1135c	PPE16	71848	0.373524	0.013988	0
Rv3514	PE_PGRS57	Rv3539	PPE63	27796	0.372093	0.006813	0
Rv0109	PE_PGRS1	Rv2356c	PPE40	1902776	0.372093	-0.137730	0
Rv2487c	PE_PGRS42	Rv1917c	PPE34	627990	0.371914	0.097403	0
Rv2396	PE_PGRS41	Rv3425	PPE57	1148355	0.371914	0.027129	0
Rv1803c	PE_PGRS32	Rv1039c	PPE15	882451	0.371199	0.285275	0
Rv3511	PE_PGRS55	Rv1548c	PPE21	2186284	0.371020	-0.001963	0
Rv1430	PE16	Rv1135c	PPE16	342258	0.371020	0.278649	0
Rv0297	PE_PGRS5	Rv1918c	PPE35	1804540	0.371020	0.163326	0
Rv1430	PE16	Rv1918c	PPE35	559677	0.370662	0.172739	0
Rv0742	PE_PGRS8	Rv1801	PPE29	1208493	0.370662	0.291028	0
Rv0532	PE_PGRS6	Rv1787	PPE25	1400724	0.370662	-0.039115	0
Rv3388	PE_PGRS52	Rv3350c	PPE56	34551	0.370304	-0.034756	0
Rv2615c	PE_PGRS45	Rv1135c	PPE16	1679472	0.370304	0.079632	0
Rv2615c	PE_PGRS45	Rv0388c	PPE9	1933403	0.369767	0.121259	0
Rv2615c	PE_PGRS45	Rv3350c	PPE56	810967	0.369410	0.152282	0
Rv0278c	PE_PGRS3	Rv3144c	PPE52	1233049	0.369231	0.045035	0
Rv3595c	PE_PGRS59	Rv1548c	PPE21	2124176	0.367084	-0.065560	0
Rv2340c	PE_PGRS39	Rv3135	PPE50	882426	0.367084	-0.376241	0
Rv1088	PE9	Rv2768c	PPE43	1861947	0.367084	0.228091	0
Rv0978c	PE_PGRS17	Rv2892c	PPE45	2106438	0.367084	0.040482	0
Rv0151c	PE1	Rv1808	PPE32	1870612	0.367084	0.164033	0
Rv0109	PE_PGRS1	Rv1917c	PPE34	2030060	0.367084	0.229789	0
Rv3595c	PE_PGRS59	Rv3478	PPE60	141124	0.366726	0.130731	0
Rv3514	PE_PGRS57	Rv1917c	PPE34	1778483	0.366726	-0.079427	0
Rv1430	PE16	Rv0305c	PPE6	1230675	0.366726	0.174940	0
Rv0279c	PE_PGRS4	Rv2892c	PPE45	1545469	0.366726	0.006878	0
Rv0279c	PE_PGRS4	Rv0355c	PPE8	85704	0.366011	0.177394	0
Rv3508	PE_PGRS54	Rv1787	PPE25	1904607	0.364937	-0.282171	0
Rv3508	PE_PGRS54	Rv1753c	PPE24	1946230	0.364937	-0.226415	0
Rv3388	PE_PGRS52	Rv1789	PPE26	1773682	0.364937	0.360697	0
Rv2162c	PE_PGRS38	Rv3159c	PPE53	1102553	0.364937	-0.098962	0
Rv1788	PE18	Rv1917c	PPE34	136156	0.364937	0.017655	0
Rv1468c	PE_PGRS29	Rv0305c	PPE6	1279898	0.364937	0.239004	0
Rv1087	PE_PGRS21	Rv0355c	PPE8	776881	0.364937	0.221573	0
Rv0109	PE_PGRS1	Rv0878c	PPE13	844000	0.364937	0.018496	0
Rv1441c	PE_PGRS26	Rv1808	PPE32	430237	0.364043	0.099401	0
Rv0278c	PE_PGRS3	Rv2770c	PPE44	1663909	0.364043	-0.028884	0
Rv1818c	PE_PGRS33	Rv3532	PPE61	1906669	0.363148	0.058651	0
Rv3367	PE_PGRS51	Rv3539	PPE63	197725	0.362791	0.148991	0
Rv2487c	PE_PGRS42	Rv1196	PPE18	1454777	0.362791	0.120807	0
Rv1983	PE_PGRS35	Rv3425	PPE57	1614319	0.362791	-0.003574	0
Rv0978c	PE_PGRS17	Rv0388c	PPE9	625360	0.362791	0.058150	0
Rv1468c	PE_PGRS29	Rv2892c	PPE45	1544073	0.362254	0.155751	0
Rv0742	PE_PGRS8	Rv1808	PPE32	1216413	0.362254	0.319647	0
Rv0278c	PE_PGRS3	Rv2608	PPE42	1807578	0.362254	0.212437	0
Rv1450c	PE_PGRS27	Rv1800	PPE28	404826	0.361538	0.012108	0
Rv1087	PE_PGRS21	Rv3350c	PPE56	1855387	0.361538	0.353211	0
Rv2591	PE_PGRS44	Rv3343c	PPE54	806182	0.360644	-0.051948	0
Rv2162c	PE_PGRS38	Rv3539	PPE63	1553221	0.360644	-0.000229	0
Rv1818c	PE_PGRS33	Rv3343c	PPE54	1666690	0.360644	-0.050915	0
Rv1430	PE16	Rv1196	PPE18	265862	0.360644	-0.099026	0
Rv0834c	PE_PGRS14	Rv3125c	PPE49	1847115	0.360644	0.007803	0
Rv0746	PE_PGRS9	Rv1361c	PPE19	694391	0.360644	-0.063821	0
Rv0532	PE_PGRS6	Rv2770c	PPE44	1953265	0.360644	0.157958	0
Rv0335c	PE6	Rv3532	PPE61	839901	0.360644	0.046467	0
Rv0335c	PE6	Rv1361c	PPE19	1132393	0.360465	-0.135709	0
Rv3650	PE33	Rv3425	PPE57	248464	0.360286	-0.100471	0
Rv2490c	PE_PGRS43	Rv0755c	PPE12	1951214	0.360286	-0.342379	0
Rv3590c	PE_PGRS58	Rv3125c	PPE49	539753	0.360107	0.124498	0
Rv2162c	PE_PGRS38	Rv2356c	PPE40	212850	0.360107	0.187682	0
Rv1172c	PE12	Rv3159c	PPE53	2183521	0.360107	-0.188752	0
Rv3508	PE_PGRS54	Rv1917c	PPE34	1763694	0.359392	-0.128516	0
Rv1325c	PE_PGRS24	Rv2770c	PPE44	1589344	0.357961	-0.051508	0
Rv3508	PE_PGRS54	Rv1790	PPE27	1901528	0.357782	-0.287543	0
Rv1091	PE_PGRS22	Rv0755c	PPE12	366429	0.357782	0.143479	0
Rv0160c	PE4	Rv1039c	PPE15	970858	0.357782	0.467041	0
Rv3388	PE_PGRS52	Rv3539	PPE63	174211	0.357424	0.084444	0
Rv2853	PE_PGRS48	Rv1548c	PPE21	1408935	0.357424	-0.131838	0
Rv1325c	PE_PGRS24	Rv3135	PPE50	2011369	0.357424	0.313425	0
Rv1088	PE9	Rv0442c	PPE10	682299	0.357424	0.195599	0
Rv0977	PE_PGRS16	Rv0388c	PPE9	622372	0.357424	0.122766	0
Rv2490c	PE_PGRS43	Rv3425	PPE57	1036003	0.356887	-0.084297	0
Rv1088	PE9	Rv3159c	PPE53	2096279	0.356887	0.049564	0
Rv1068c	PE_PGRS20	Rv1807	PPE31	856250	0.356351	0.280835	0
Rv3514	PE_PGRS57	Rv1787	PPE25	1919396	0.355814	-0.069598	0
Rv3388	PE_PGRS52	Rv2352c	PPE38	1167555	0.355814	0.035454	0
Rv0297	PE_PGRS5	Rv2892c	PPE45	1570243	0.355814	0.053262	0
Rv3595c	PE_PGRS59	Rv2356c	PPE40	1397196	0.354919	-0.031939	0
Rv3514	PE_PGRS57	Rv1753c	PPE24	1961019	0.354204	0.018598	0
Rv3511	PE_PGRS55	Rv1135c	PPE16	1731440	0.354204	0.016341	0
Rv3388	PE_PGRS52	Rv1196	PPE18	1946430	0.354204	0.076530	0
Rv1450c	PE_PGRS27	Rv2608	PPE42	1300419	0.354204	0.013271	0
Rv1087	PE_PGRS21	Rv1809	PPE33	837419	0.354204	0.311167	0
Rv0578c	PE_PGRS7	Rv3533c	PPE62	1110472	0.354204	0.058489	0
Rv3590c	PE_PGRS58	Rv1809	PPE33	1978716	0.353846	0.076265	0
Rv0742	PE_PGRS8	Rv2892c	PPE45	2041890	0.353846	0.299370	0
Rv0742	PE_PGRS8	Rv1706c	PPE23	1099186	0.353846	0.002044	0
Rv3590c	PE_PGRS58	Rv3558	PPE64	31766	0.353488	-0.012517	0
Rv0742	PE_PGRS8	Rv1917c	PPE34	1329424	0.353488	0.384142	0
Rv1450c	PE_PGRS27	Rv1548c	PPE21	116670	0.352057	0.228006	0
Rv1325c	PE_PGRS24	Rv1807	PPE31	558433	0.352057	0.093187	0
Rv1091	PE_PGRS22	Rv1039c	PPE15	53997	0.352057	0.038939	0
Rv1087	PE_PGRS21	Rv1917c	PPE34	949069	0.352057	0.149087	0
Rv1452c	PE_PGRS28	Rv0305c	PPE6	1260293	0.350805	0.032482	0
Rv0124	PE_PGRS2	Rv1789	PPE26	1875794	0.350805	-0.049784	0
Rv3812	PE_PGRS62	Rv1801	PPE29	2174845	0.350626	-0.019426	0
Rv3345c	PE_PGRS50	Rv3136	PPE51	235222	0.350626	0.056686	0
Rv0746	PE_PGRS9	Rv1809	PPE33	1213230	0.350626	0.105633	0
Rv1818c	PE_PGRS33	Rv1361c	PPE19	527545	0.349374	-0.106217	0
Rv2408	PE24	Rv1789	PPE26	678046	0.349195	-0.123276	0
Rv3514	PE_PGRS57	Rv1790	PPE27	1916317	0.348837	-0.045976	0
Rv1468c	PE_PGRS29	Rv3135	PPE50	1844613	0.348837	-0.035581	0
Rv1091	PE_PGRS22	Rv2768c	PPE43	1857864	0.348837	0.156897	0
Rv1091	PE_PGRS22	Rv1801	PPE29	822971	0.348837	-0.117712	0
Rv0978c	PE_PGRS17	Rv1039c	PPE15	66941	0.348837	0.117564	0
Rv0834c	PE_PGRS14	Rv1800	PPE28	1108968	0.348837	-0.045623	0
Rv0278c	PE_PGRS3	Rv0305c	PPE6	36510	0.348837	0.242006	0
Rv0160c	PE4	Rv3532	PPE61	629297	0.348837	0.483716	0
Rv3345c	PE_PGRS50	Rv3144c	PPE52	226841	0.348301	-0.025763	0
Rv2634c	PE_PGRS46	Rv1705c	PPE22	1027451	0.348301	0.042878	0
Rv1441c	PE_PGRS26	Rv1802	PPE30	423700	0.348301	0.037272	0
Rv3812	PE_PGRS62	Rv1705c	PPE22	2064341	0.347764	-0.037765	0
Rv2741	PE_PGRS47	Rv1039c	PPE15	1891442	0.347764	-0.430264	0
Rv2408	PE24	Rv3478	PPE60	1187690	0.347764	-0.020088	0
Rv0978c	PE_PGRS17	Rv0355c	PPE8	658682	0.347764	0.069865	0
Rv0747	PE_PGRS10	Rv3136	PPE51	1746444	0.347764	0.328115	0
Rv0160c	PE4	Rv1807	PPE31	1857959	0.347764	0.236213	0
Rv0980c	PE_PGRS18	Rv1135c	PPE16	165821	0.347585	0.189886	0
Rv2162c	PE_PGRS38	Rv0755c	PPE12	1573200	0.346691	0.365745	0
Rv1840c	PE_PGRS34	Rv0388c	PPE9	1619970	0.346691	0.095132	0
Rv0978c	PE_PGRS17	Rv3343c	PPE54	1767355	0.346691	-0.083873	0
Rv0977	PE_PGRS16	Rv2608	PPE42	1841902	0.346691	0.121956	0
Rv3508	PE_PGRS54	Rv1800	PPE28	1889585	0.346333	-0.100964	0
Rv2162c	PE_PGRS38	Rv0388c	PPE9	1955239	0.346333	-0.089370	0
Rv2162c	PE_PGRS38	Rv3558	PPE64	1573142	0.346154	-0.022249	0
Rv3511	PE_PGRS55	Rv3135	PPE50	437885	0.345617	-0.010291	0
Rv1840c	PE_PGRS34	Rv3136	PPE51	1412276	0.345617	-0.110165	0
Rv1452c	PE_PGRS28	Rv0388c	PPE9	1168003	0.345617	0.129459	0
Rv0278c	PE_PGRS3	Rv0755c	PPE12	511793	0.345617	0.064925	0
Rv2591	PE_PGRS44	Rv3350c	PPE56	832770	0.344723	0.046947	0
Rv0742	PE_PGRS8	Rv3558	PPE64	1244272	0.344723	0.252968	0
Rv2615c	PE_PGRS45	Rv1039c	PPE15	1781128	0.344365	0.224032	0
Rv0742	PE_PGRS8	Rv3532	PPE61	1273347	0.344365	0.175925	0
Rv0159c	PE3	Rv3429	PPE59	750661	0.344365	-0.045611	0
Rv0151c	PE1	Rv2768c	PPE43	1510394	0.344365	0.318308	0
Rv3345c	PE_PGRS50	Rv2608	PPE42	801370	0.344186	-0.053778	0
Rv2741	PE_PGRS47	Rv0755c	PPE12	2203541	0.344186	-0.237716	0
Rv2098c	PE_PGRS36	Rv3343c	PPE54	1371331	0.344186	0.136893	0
Rv1243c	PE_PGRS23	Rv2768c	PPE43	1690217	0.344186	0.156798	0
Rv1759c	wag22	Rv0355c	PPE8	1555154	0.343828	0.228623	0
Rv1067c	PE_PGRS19	Rv3159c	PPE53	2070187	0.343828	0.016974	0
Rv0532	PE_PGRS6	Rv0442c	PPE10	90579	0.343828	0.047387	0
Rv3812	PE_PGRS62	Rv0355c	PPE8	557621	0.343470	0.100057	0
Rv3590c	PE_PGRS58	Rv3350c	PPE56	264302	0.343470	0.002367	0
Rv2853	PE_PGRS48	Rv3429	PPE59	683050	0.343470	-0.169160	0
Rv1088	PE9	Rv2352c	PPE38	1417976	0.343470	0.264194	0
Rv1088	PE9	Rv0755c	PPE12	364473	0.343470	0.186577	0
Rv1067c	PE_PGRS19	Rv3532	PPE61	1628787	0.343470	0.142493	0
Rv0578c	PE_PGRS7	Rv3478	PPE60	1187318	0.343470	0.069862	0
Rv1840c	PE_PGRS34	Rv0755c	PPE12	1237931	0.342397	-0.095129	0
Rv0160c	PE4	Rv1917c	PPE34	1972493	0.342397	0.302722	0
Rv3590c	PE_PGRS58	Rv3347c	PPE55	278220	0.341860	0.334099	0
Rv3367	PE_PGRS51	Rv1706c	PPE23	1844690	0.341860	0.166197	0
Rv1452c	PE_PGRS28	Rv3558	PPE64	2047295	0.341860	0.081143	0
Rv1396c	PE_PGRS25	Rv0755c	PPE12	722087	0.341860	-0.226818	0
Rv1088	PE9	Rv3350c	PPE56	1858340	0.341860	0.314373	0
Rv1791	PE19	Rv2608	PPE42	904843	0.341324	-0.313771	0
Rv1430	PE16	Rv2356c	PPE40	1029716	0.341324	0.001709	0
Rv0746	PE_PGRS9	Rv1917c	PPE34	1324880	0.341324	-0.040941	0
Rv2615c	PE_PGRS45	Rv3343c	PPE54	784379	0.340608	0.155924	0
Rv1788	PE18	Rv1802	PPE30	16608	0.340608	-0.180787	0
Rv0335c	PE6	Rv0305c	PPE6	23824	0.340608	0.245500	0
Rv0160c	PE4	Rv3136	PPE51	1096924	0.340608	-0.421960	0
Rv3367	PE_PGRS51	Rv2352c	PPE38	1144470	0.339893	-0.037229	0
Rv3097c	PE_PGRS63	Rv3426	PPE58	375945	0.339893	-0.265080	0
Rv2591	PE_PGRS44	Rv3478	PPE60	971244	0.339893	0.160098	0
Rv2340c	PE_PGRS39	Rv2768c	PPE43	457986	0.339535	0.048537	0
Rv0109	PE_PGRS1	Rv1039c	PPE15	1028425	0.339177	0.404070	0
Rv3514	PE_PGRS57	Rv1800	PPE28	1904374	0.338462	-0.031295	0
Rv2634c	PE_PGRS46	Rv1789	PPE26	932134	0.338462	0.269125	0
Rv1452c	PE_PGRS28	Rv2608	PPE42	1296817	0.338462	-0.033634	0
Rv3595c	PE_PGRS59	Rv3533c	PPE62	64278	0.338283	-0.061174	0
Rv1818c	PE_PGRS33	Rv3125c	PPE49	1427802	0.338283	0.102840	0
Rv3590c	PE_PGRS58	Rv3343c	PPE54	294469	0.338104	0.008907	0
Rv3345c	PE_PGRS50	Rv1361c	PPE19	2200598	0.338104	-0.135001	0
Rv2741	PE_PGRS47	Rv1917c	PPE34	886603	0.338104	-0.310994	0
Rv2615c	PE_PGRS45	Rv0355c	PPE8	1890721	0.338104	0.258812	0
Rv2098c	PE_PGRS36	Rv1789	PPE26	328758	0.338104	-0.053889	0
Rv1396c	PE_PGRS25	Rv3558	PPE64	1983418	0.338104	-0.031174	0
Rv1091	PE_PGRS22	Rv1135c	PPE16	43242	0.338104	-0.196314	0
Rv0980c	PE_PGRS18	Rv3532	PPE61	1535444	0.338104	0.136363	0
Rv0746	PE_PGRS9	Rv1196	PPE18	501297	0.338104	-0.229493	0
Rv2162c	PE_PGRS38	Rv3533c	PPE62	1545867	0.337746	0.056040	0
Rv1452c	PE_PGRS28	Rv1753c	PPE24	343385	0.337746	-0.011073	0
Rv0747	PE_PGRS10	Rv3347c	PPE55	1496196	0.337746	0.396774	0
Rv1087	PE_PGRS21	Rv3558	PPE64	1622851	0.337567	0.215050	0
Rv3345c	PE_PGRS50	Rv0878c	PPE13	1645027	0.337209	-0.247126	0
Rv0747	PE_PGRS10	Rv3350c	PPE56	1482278	0.336494	-0.214206	0
Rv1087	PE_PGRS21	Rv2892c	PPE45	1986931	0.336315	0.261218	0
Rv2328	PE23	Rv3426	PPE58	1241157	0.335420	0.015427	0
Rv3367	PE_PGRS51	Rv3533c	PPE62	190371	0.334884	-0.014524	0
Rv1818c	PE_PGRS33	Rv1787	PPE25	34780	0.334884	0.089614	0
Rv0980c	PE_PGRS18	Rv2768c	PPE43	1980443	0.334884	-0.137386	0
Rv0872c	PE_PGRS15	Rv3532	PPE61	1408790	0.334884	0.275396	0
Rv0872c	PE_PGRS15	Rv3347c	PPE55	1626169	0.334884	0.202318	0
Rv2591	PE_PGRS44	Rv3539	PPE63	1054877	0.334526	-0.033076	0
Rv1768	PE_PGRS31	Rv3159c	PPE53	1524921	0.334526	-0.009708	0
Rv1088	PE9	Rv3533c	PPE62	1652989	0.334526	0.152724	0
Rv0742	PE_PGRS8	Rv1196	PPE18	505841	0.333274	-0.233890	0
Rv3590c	PE_PGRS58	Rv2892c	PPE45	829384	0.333095	0.088955	0
Rv2490c	PE_PGRS43	Rv1135c	PPE16	1537126	0.332737	-0.053608	0
Rv2408	PE24	Rv3429	PPE59	1140429	0.332737	0.070428	0
Rv1172c	PE12	Rv2356c	PPE40	1335007	0.332737	0.178506	0
Rv2741	PE_PGRS47	Rv1135c	PPE16	1789786	0.332021	-0.518554	0
Rv2634c	PE_PGRS46	Rv3125c	PPE49	528035	0.332021	0.101724	0
Rv1759c	wag22	Rv3558	PPE64	2005403	0.332021	0.081261	0
Rv1172c	PE12	Rv3533c	PPE62	1740231	0.332021	-0.157194	0
Rv1091	PE_PGRS22	Rv3135	PPE50	2125666	0.332021	0.046553	0
Rv0578c	PE_PGRS7	Rv3159c	PPE53	1553762	0.332021	0.045658	0
Rv2591	PE_PGRS44	Rv2352c	PPE38	287453	0.331843	-0.010375	0
Rv0872c	PE_PGRS15	Rv1789	PPE26	1056546	0.330948	-0.105364	0
Rv0746	PE_PGRS9	Rv3343c	PPE54	1509695	0.330948	0.046490	0
Rv2098c	PE_PGRS36	Rv2892c	PPE45	842761	0.330769	-0.031908	0
Rv0159c	PE3	Rv3350c	PPE56	831260	0.330769	0.305844	0
Rv3508	PE_PGRS54	Rv3144c	PPE52	419688	0.330590	-0.005705	0
Rv1768	PE_PGRS31	Rv2356c	PPE40	635218	0.330590	-0.077760	0
Rv1450c	PE_PGRS27	Rv1809	PPE33	416655	0.330590	0.100722	0
Rv1430	PE16	Rv1809	PPE33	443310	0.330590	0.179006	0
Rv0124	PE_PGRS2	Rv2892c	PPE45	1358442	0.330590	-0.105904	0
Rv1803c	PE_PGRS32	Rv2768c	PPE43	1030052	0.330233	0.122854	0
Rv3812	PE_PGRS62	Rv1548c	PPE21	1884141	0.330054	0.052104	0
Rv1068c	PE_PGRS20	Rv0755c	PPE12	340717	0.330054	0.071341	0
Rv3367	PE_PGRS51	Rv2608	PPE42	841780	0.329159	0.087860	0
Rv1087	PE_PGRS21	Rv0388c	PPE9	743559	0.329159	0.237025	0
Rv0746	PE_PGRS9	Rv1706c	PPE23	1094642	0.329159	0.051636	0
Rv0297	PE_PGRS5	Rv1800	PPE28	1676344	0.329159	0.237005	0
Rv3595c	PE_PGRS59	Rv1135c	PPE16	1635151	0.328444	-0.051420	0
Rv1818c	PE_PGRS33	Rv1790	PPE27	31701	0.328444	0.093541	0
Rv1068c	PE_PGRS20	Rv1361c	PPE19	340295	0.328444	-0.095238	0
Rv0872c	PE_PGRS15	Rv3539	PPE63	1399855	0.328444	0.289830	0
Rv0124	PE_PGRS2	Rv3159c	PPE53	1031299	0.328444	0.011247	0
Rv0742	PE_PGRS8	Rv0755c	PPE12	14595	0.327907	0.346895	0
Rv0124	PE_PGRS2	Rv1809	PPE33	1900286	0.327907	0.136696	0
Rv2634c	PE_PGRS46	Rv0442c	PPE10	1979239	0.327370	0.353483	0
Rv1172c	PE12	Rv0878c	PPE13	323552	0.327370	-0.010867	0
Rv0916c	PE7	Rv3350c	PPE56	1665171	0.327370	0.432616	0
Rv0532	PE_PGRS6	Rv1918c	PPE35	1543072	0.327370	-0.027780	0
Rv1430	PE16	Rv1753c	PPE24	373642	0.327191	0.198623	0
Rv0578c	PE_PGRS7	Rv2356c	PPE40	1961772	0.327191	0.014626	0
Rv3511	PE_PGRS55	Rv0878c	PPE13	1446040	0.326834	-0.086531	0
Rv0977	PE_PGRS16	Rv0355c	PPE8	655694	0.326834	0.148449	0
Rv0297	PE_PGRS5	Rv3478	PPE60	876656	0.326476	0.171448	0
Rv3590c	PE_PGRS58	Rv1808	PPE32	1980254	0.326297	0.037772	0
Rv2098c	PE_PGRS36	Rv3532	PPE61	1611310	0.326297	0.148699	0
Rv1452c	PE_PGRS28	Rv1706c	PPE23	294465	0.326297	0.254133	0
Rv2591	PE_PGRS44	Rv2768c	PPE43	153712	0.325581	0.177178	0
Rv1067c	PE_PGRS19	Rv3136	PPE51	2096414	0.325581	-0.089224	0
Rv0109	PE_PGRS1	Rv1135c	PPE16	1129400	0.325581	0.337618	0
Rv2487c	PE_PGRS42	Rv3478	PPE60	1097041	0.325045	0.163171	0
Rv1803c	PE_PGRS32	Rv1807	PPE31	1556	0.325045	0.351198	0
Rv3508	PE_PGRS54	Rv1918c	PPE35	1760393	0.324687	-0.153263	0
Rv1087	PE_PGRS21	Rv2352c	PPE38	1419060	0.324329	0.126057	0
Rv2098c	PE_PGRS36	Rv1196	PPE18	1016205	0.323614	-0.090543	0
Rv0978c	PE_PGRS17	Rv3136	PPE51	2001354	0.323614	0.027031	0
Rv3514	PE_PGRS57	Rv3144c	PPE52	434477	0.323077	-0.034157	0
Rv1430	PE16	Rv3144c	PPE52	1902116	0.323077	0.130738	0
Rv3367	PE_PGRS51	Rv1548c	PPE21	2025235	0.322719	-0.062214	0
Rv2490c	PE_PGRS43	Rv3144c	PPE52	703852	0.322004	-0.101785	0
Rv2162c	PE_PGRS38	Rv1135c	PPE16	1159112	0.322004	-0.068571	0
Rv1788	PE18	Rv0355c	PPE8	1591798	0.322004	-0.137861	0
Rv1430	PE16	Rv3347c	PPE55	2135739	0.322004	0.000295	0
Rv0977	PE_PGRS16	Rv1753c	PPE24	888470	0.322004	0.199692	0
Rv0747	PE_PGRS10	Rv3135	PPE50	1747648	0.322004	0.190311	0
Rv0747	PE_PGRS10	Rv1039c	PPE15	320441	0.322004	-0.139316	0
Rv0578c	PE_PGRS7	Rv3532	PPE61	1112362	0.322004	0.119531	0
Rv0279c	PE_PGRS4	Rv2356c	PPE40	2107954	0.322004	-0.046452	0
Rv0159c	PE3	Rv3125c	PPE49	1106711	0.322004	0.198364	0
Rv0159c	PE3	Rv1918c	PPE35	1978810	0.321646	0.174717	0
Rv3508	PE_PGRS54	Rv2768c	PPE43	852927	0.320930	0.354365	0
Rv2098c	PE_PGRS36	Rv3429	PPE59	1489132	0.320930	0.072843	0
Rv1768	PE_PGRS31	Rv3478	PPE60	1891956	0.320930	-0.081334	0
Rv1468c	PE_PGRS29	Rv3343c	PPE54	2072643	0.320930	0.109715	0
Rv0746	PE_PGRS9	Rv1800	PPE28	1201401	0.320930	-0.001623	0
Rv0532	PE_PGRS6	Rv3144c	PPE52	1522405	0.320930	0.202150	0
Rv1768	PE_PGRS31	Rv3532	PPE61	1966873	0.320572	0.200108	0
Rv1087	PE_PGRS21	Rv2770c	PPE44	1865446	0.320572	0.117571	0
Rv2853	PE_PGRS48	Rv0305c	PPE6	1619634	0.319499	0.203848	0
Rv1450c	PE_PGRS27	Rv3539	PPE63	2062069	0.319499	0.159961	0
Rv1088	PE9	Rv1787	PPE25	810354	0.319499	0.232075	0
Rv0124	PE_PGRS2	Rv3144c	PPE52	1049145	0.319499	-0.054733	0
Rv3812	PE_PGRS62	Rv0305c	PPE6	505664	0.319320	0.124890	0
Rv3590c	PE_PGRS58	Rv1801	PPE29	1988132	0.318784	0.150389	0
Rv2615c	PE_PGRS45	Rv3136	PPE51	556809	0.318784	-0.004440	0
Rv2098c	PE_PGRS36	Rv3533c	PPE62	1612672	0.318784	0.043520	0
Rv0124	PE_PGRS2	Rv2356c	PPE40	1920927	0.318784	-0.037057	0
Rv0977	PE_PGRS16	Rv1807	PPE31	955254	0.317531	0.079135	0
Rv2396	PE_PGRS41	Rv1807	PPE31	643202	0.316816	0.380728	0
Rv1396c	PE_PGRS25	Rv3478	PPE60	2087449	0.316816	0.228316	0
Rv3514	PE_PGRS57	Rv3135	PPE50	444062	0.316637	-0.154649	0
Rv0278c	PE_PGRS3	Rv3136	PPE51	1241430	0.316637	-0.210609	0
Rv2328	PE23	Rv3429	PPE59	1245286	0.316458	0.111255	0
Rv3514	PE_PGRS57	Rv2768c	PPE43	867716	0.316279	0.181825	0
Rv2591	PE_PGRS44	Rv0388c	PPE9	1955206	0.316279	0.141759	0
Rv2098c	PE_PGRS36	Rv2356c	PPE40	279655	0.316279	0.077085	0
Rv0834c	PE_PGRS14	Rv2352c	PPE38	1702438	0.316279	-0.157465	0
Rv2741	PE_PGRS47	Rv3533c	PPE62	915214	0.316100	-0.315937	0
Rv1759c	wag22	Rv0388c	PPE9	1521832	0.316100	0.086953	0
Rv1441c	PE_PGRS26	Rv1801	PPE29	422317	0.316100	0.177744	0
Rv3812	PE_PGRS62	Rv1706c	PPE23	2065538	0.315564	-0.076972	0
Rv2634c	PE_PGRS46	Rv0355c	PPE8	1873265	0.315564	0.408997	0
Rv2162c	PE_PGRS38	Rv3144c	PPE52	1085250	0.315564	0.187416	0
Rv1088	PE9	Rv3135	PPE50	2123710	0.315564	-0.131661	0
Rv1068c	PE_PGRS20	Rv0442c	PPE10	658543	0.315564	0.135283	0
Rv0160c	PE4	Rv2608	PPE42	1663072	0.315564	0.422286	0
Rv0124	PE_PGRS2	Rv2608	PPE42	1623674	0.315564	-0.016792	0
Rv0124	PE_PGRS2	Rv0388c	PPE9	316463	0.315385	0.185496	0
Rv3595c	PE_PGRS59	Rv3558	PPE64	37093	0.314848	-0.001552	0
Rv3514	PE_PGRS57	Rv1918c	PPE35	1775182	0.314848	-0.128375	0
Rv3507	PE_PGRS53	Rv3478	PPE60	30962	0.314848	-0.301955	0
Rv2487c	PE_PGRS42	Rv1807	PPE31	745704	0.314848	0.279820	0
Rv2328	PE23	Rv1039c	PPE15	1438259	0.314848	0.295449	0
Rv0980c	PE_PGRS18	Rv3347c	PPE55	1752823	0.314848	0.355196	0
Rv0297	PE_PGRS5	Rv0305c	PPE6	9711	0.314848	0.126687	0
Rv0279c	PE_PGRS4	Rv2770c	PPE44	1667032	0.313953	-0.163322	0
Rv1067c	PE_PGRS19	Rv1039c	PPE15	25949	0.313417	0.096759	0
Rv2396	PE_PGRS41	Rv2768c	PPE43	383010	0.313059	0.074906	0
Rv1430	PE16	Rv3159c	PPE53	1919419	0.313059	0.039107	0
Rv1088	PE9	Rv1790	PPE27	813478	0.312701	0.290941	0
Rv0335c	PE6	Rv3144c	PPE52	1299147	0.312701	-0.166882	0
Rv0279c	PE_PGRS4	Rv1800	PPE28	1700380	0.312701	-0.029341	0
Rv2396	PE_PGRS41	Rv3135	PPE50	807450	0.311628	0.153095	0
Rv1172c	PE12	Rv1361c	PPE19	229762	0.311628	0.487435	0
Rv0160c	PE4	Rv2768c	PPE43	1521782	0.311628	0.195817	0
Rv3508	PE_PGRS54	Rv3135	PPE50	429273	0.311270	-0.084322	0
Rv2519	PE26	Rv3539	PPE63	1140796	0.311270	0.045165	0
Rv1768	PE_PGRS31	Rv0878c	PPE13	1022411	0.311270	0.072412	0
Rv0279c	PE_PGRS4	Rv1753c	PPE24	1642541	0.311270	0.086019	0
Rv1088	PE9	Rv3347c	PPE55	1872258	0.311091	0.316651	0
Rv0279c	PE_PGRS4	Rv1135c	PPE16	923199	0.311091	0.217811	0
Rv0746	PE_PGRS9	Rv3429	PPE59	1398929	0.310912	0.021151	0
Rv2741	PE_PGRS47	Rv0878c	PPE13	2075711	0.310555	-0.082963	0
Rv1791	PE19	Rv3136	PPE51	1471591	0.310555	0.423917	0
Rv0977	PE_PGRS16	Rv3125c	PPE49	2009651	0.310555	0.061215	0
Rv0278c	PE_PGRS3	Rv1135c	PPE16	925962	0.310555	0.235815	0
Rv1788	PE18	Rv2356c	PPE40	610912	0.310197	0.134504	0
Rv1088	PE9	Rv1801	PPE29	827054	0.310197	0.274744	0
Rv0746	PE_PGRS9	Rv3532	PPE61	1276067	0.310197	0.378825	0
Rv0742	PE_PGRS8	Rv3159c	PPE53	1714747	0.310197	-0.097326	0
Rv3388	PE_PGRS52	Rv3558	PPE64	194132	0.309123	0.007644	0
Rv0578c	PE_PGRS7	Rv3136	PPE51	1579989	0.309123	-0.116179	0
Rv0532	PE_PGRS6	Rv2352c	PPE38	2008346	0.309123	0.167036	0
Rv0297	PE_PGRS5	Rv3125c	PPE49	1280612	0.309123	0.029495	0
Rv2490c	PE_PGRS43	Rv3478	PPE60	1088190	0.308587	0.341215	0
Rv1172c	PE12	Rv3429	PPE59	1864983	0.308587	-0.070831	0
Rv1452c	PE_PGRS28	Rv1548c	PPE21	113068	0.308050	0.084375	0
Rv1430	PE16	Rv0755c	PPE12	756346	0.308050	0.138626	0
Rv0872c	PE_PGRS15	Rv1800	PPE28	1069209	0.308050	0.035271	0
Rv0335c	PE6	Rv3425	PPE57	967695	0.307692	0.054477	0
Rv0278c	PE_PGRS3	Rv3343c	PPE54	1007431	0.307692	0.114418	0
Rv3812	PE_PGRS62	Rv2768c	PPE43	1198493	0.306977	-0.026388	0
Rv3595c	PE_PGRS59	Rv3144c	PPE52	525414	0.306977	-0.181926	0
Rv3590c	PE_PGRS58	Rv2608	PPE42	1094616	0.306977	0.011335	0
Rv1818c	PE_PGRS33	Rv3350c	PPE56	1693278	0.306977	-0.131960	0
Rv1067c	PE_PGRS19	Rv1807	PPE31	857974	0.306977	0.207811	0
Rv0335c	PE6	Rv0388c	PPE9	67409	0.306977	0.079776	0
Rv0746	PE_PGRS9	Rv1705c	PPE22	1093445	0.306798	-0.056574	0
Rv0109	PE_PGRS1	Rv3532	PPE61	571748	0.306082	0.309314	0
Rv2098c	PE_PGRS36	Rv0878c	PPE13	1378526	0.305903	0.153560	0
Rv0977	PE_PGRS16	Rv1802	PPE30	950240	0.305903	0.262540	0
Rv1325c	PE_PGRS24	Rv1917c	PPE34	672967	0.305546	-0.071855	0
Rv0980c	PE_PGRS18	Rv3136	PPE51	2003071	0.305546	-0.041262	0
Rv1088	PE9	Rv2356c	PPE40	1422741	0.305009	-0.111066	0
Rv0109	PE_PGRS1	Rv3425	PPE57	699542	0.305009	-0.162613	0
Rv2396	PE_PGRS41	Rv1039c	PPE15	1530327	0.304830	0.172602	0
Rv3514	PE_PGRS57	Rv2892c	PPE45	743774	0.304472	-0.067374	0
Rv3508	PE_PGRS54	Rv1807	PPE31	1881408	0.304472	-0.122182	0
Rv3367	PE_PGRS51	Rv3425	PPE57	61905	0.304472	0.007603	0
Rv1430	PE16	Rv3478	PPE60	2121708	0.304472	-0.145674	0
Rv3367	PE_PGRS51	Rv2768c	PPE43	700490	0.304293	0.259466	0
Rv0532	PE_PGRS6	Rv0355c	PPE8	188114	0.304293	-0.057321	0
Rv3345c	PE_PGRS50	Rv1196	PPE18	2007504	0.304114	-0.003853	0
Rv1468c	PE_PGRS29	Rv2356c	PPE40	980967	0.304114	0.094651	0
Rv2490c	PE_PGRS43	Rv3159c	PPE53	721155	0.303399	-0.017516	0
Rv1087	PE_PGRS21	Rv1801	PPE29	828138	0.303399	0.231133	0
Rv3812	PE_PGRS62	Rv1808	PPE32	2182765	0.302683	0.320972	0
Rv1768	PE_PGRS31	Rv1917c	PPE34	160462	0.302683	0.068514	0
Rv0742	PE_PGRS8	Rv1548c	PPE21	917789	0.302683	0.296142	0
Rv0278c	PE_PGRS3	Rv3425	PPE57	901597	0.302683	-0.080606	0
Rv1172c	PE12	Rv1135c	PPE16	37627	0.300894	-0.190883	0
Rv0278c	PE_PGRS3	Rv1809	PPE33	1714972	0.300716	0.247008	0
Rv2591	PE_PGRS44	Rv0442c	PPE10	2018498	0.300537	0.237485	0
Rv2340c	PE_PGRS39	Rv3621c	PPE65	1441740	0.300537	0.221890	0
Rv1818c	PE_PGRS33	Rv3558	PPE64	1935306	0.300537	-0.159074	0
Rv1803c	PE_PGRS32	Rv0915c	PPE14	1023594	0.300537	0.324477	0
Rv1243c	PE_PGRS23	Rv1039c	PPE15	222517	0.300537	0.165911	0
Rv1088	PE9	Rv0878c	PPE13	236310	0.300537	0.037219	0
Rv0872c	PE_PGRS15	Rv1790	PPE27	1058181	0.300537	-0.125278	0
Rv0834c	PE_PGRS14	Rv1753c	PPE24	1051129	0.300537	0.039911	0
Rv0159c	PE3	Rv3426	PPE58	754628	0.300537	-0.058199	0
Rv3590c	PE_PGRS58	Rv3429	PPE59	183703	0.300358	-0.021316	0
Rv3514	PE_PGRS57	Rv1807	PPE31	1896197	0.300358	-0.153743	0
Rv0754	PE_PGRS11	Rv2770c	PPE44	2176631	0.299463	0.021248	0
Rv3595c	PE_PGRS59	Rv3429	PPE59	189030	0.299106	0.289828	0
Rv3514	PE_PGRS57	Rv3425	PPE57	103025	0.299106	-0.215952	0
Rv3388	PE_PGRS52	Rv1809	PPE33	1748965	0.299106	0.117114	0
Rv1068c	PE_PGRS20	Rv3347c	PPE55	1848502	0.299106	-0.001461	0
Rv0977	PE_PGRS16	Rv0755c	PPE12	240333	0.299106	-0.100358	0
Rv0279c	PE_PGRS4	Rv1548c	PPE21	1412224	0.299106	0.194422	0
Rv1087	PE_PGRS21	Rv3425	PPE57	1779720	0.298032	-0.102450	0
Rv0578c	PE_PGRS7	Rv1548c	PPE21	1075381	0.298032	0.013324	0
Rv0159c	PE3	Rv1787	PPE25	1836462	0.298032	0.119408	0
Rv1983	PE_PGRS35	Rv2770c	PPE44	851389	0.297853	0.106799	0
Rv0742	PE_PGRS8	Rv3144c	PPE52	1732593	0.297853	0.142098	0
Rv1791	PE19	Rv1361c	PPE19	496271	0.297674	0.482332	0
Rv0978c	PE_PGRS17	Rv3347c	PPE55	1751106	0.297674	0.138474	0
Rv3514	PE_PGRS57	Rv1789	PPE26	1917823	0.296243	-0.027070	0
Rv3508	PE_PGRS54	Rv2892c	PPE45	728985	0.296243	-0.341158	0
Rv1818c	PE_PGRS33	Rv3478	PPE60	1831752	0.296243	-0.017200	0
Rv1759c	wag22	Rv1039c	PPE15	827361	0.296243	0.360777	0
Rv1214c	PE14	Rv1807	PPE31	690773	0.296243	0.074214	0
Rv1396c	PE_PGRS25	Rv3136	PPE51	1927937	0.295707	0.052407	0
Rv1768	PE_PGRS31	Rv1135c	PPE16	736486	0.295528	0.101662	0
Rv2634c	PE_PGRS46	Rv3558	PPE64	1035539	0.295170	0.223873	0
Rv1759c	wag22	Rv2352c	PPE38	640346	0.295170	0.056960	0
Rv1430	PE16	Rv3532	PPE61	2046752	0.295170	0.214592	0
Rv0297	PE_PGRS5	Rv1790	PPE27	1665316	0.295170	0.202394	0
Rv0159c	PE3	Rv1801	PPE29	1853162	0.295170	0.279657	0
Rv0109	PE_PGRS1	Rv3135	PPE50	1040579	0.295170	-0.245918	0
Rv1818c	PE_PGRS33	Rv1196	PPE18	720654	0.294633	-0.056968	0
Rv1803c	PE_PGRS32	Rv1789	PPE26	16952	0.294633	-0.135567	0
Rv3388	PE_PGRS52	Rv1706c	PPE23	1867775	0.294275	0.004102	0
Rv3367	PE_PGRS51	Rv2892c	PPE45	576548	0.294275	0.126969	0
Rv1396c	PE_PGRS25	Rv3159c	PPE53	1953534	0.294275	0.055637	0
Rv0872c	PE_PGRS15	Rv1787	PPE25	1055057	0.294275	-0.095297	0
Rv0159c	PE3	Rv3533c	PPE62	625909	0.294275	0.192726	0
Rv0109	PE_PGRS1	Rv3343c	PPE54	805376	0.294275	0.188690	0
Rv3590c	PE_PGRS58	Rv1802	PPE30	1986629	0.293918	0.065988	0
Rv2853	PE_PGRS48	Rv2770c	PPE44	81811	0.293918	-0.001841	0
Rv2490c	PE_PGRS43	Rv3533c	PPE62	1164469	0.293918	-0.083498	0
Rv0834c	PE_PGRS14	Rv0305c	PPE6	552126	0.293918	0.038827	0
Rv0532	PE_PGRS6	Rv1706c	PPE23	1308117	0.293918	0.201020	0
Rv0160c	PE4	Rv3347c	PPE55	846676	0.293918	0.252372	0
Rv3388	PE_PGRS52	Rv3343c	PPE54	64718	0.293381	0.092965	0
Rv2519	PE26	Rv3426	PPE58	1005773	0.293381	-0.061093	0
Rv1430	PE16	Rv3621c	PPE65	1955426	0.293381	0.112289	0
Rv3812	PE_PGRS62	Rv3426	PPE58	432837	0.293023	0.356788	0
Rv3388	PE_PGRS52	Rv3347c	PPE55	48469	0.293023	0.185696	0
Rv1088	PE9	Rv0388c	PPE9	746512	0.293023	0.302795	0
Rv0109	PE_PGRS1	Rv3136	PPE51	1039375	0.293023	-0.316832	0
Rv3508	PE_PGRS54	Rv3425	PPE57	88236	0.292308	-0.152167	0
Rv3367	PE_PGRS51	Rv1917c	PPE34	1611257	0.292308	0.204964	0
Rv3345c	PE_PGRS50	Rv3478	PPE60	151652	0.292129	-0.113810	0
Rv3590c	PE_PGRS58	Rv1787	PPE25	2005006	0.291950	0.173931	0
Rv2853	PE_PGRS48	Rv1789	PPE26	1134297	0.291950	-0.088263	0
Rv2615c	PE_PGRS45	Rv3347c	PPE55	798726	0.291950	0.317988	0
Rv1468c	PE_PGRS29	Rv3533c	PPE62	2094085	0.291950	0.200830	0
Rv1430	PE16	Rv1705c	PPE22	323525	0.291950	0.219374	0
Rv1088	PE9	Rv3425	PPE57	1782673	0.291950	-0.151897	0
Rv0159c	PE3	Rv1790	PPE27	1839586	0.291950	0.183610	0
Rv3511	PE_PGRS55	Rv1039c	PPE15	1630465	0.291234	0.066664	0
Rv2098c	PE_PGRS36	Rv1706c	PPE23	422851	0.291234	0.207812	0
Rv2490c	PE_PGRS43	Rv0878c	PPE13	1823051	0.290519	0.182406	0
Rv2328	PE23	Rv2770c	PPE44	477430	0.290519	-0.058187	0
Rv1818c	PE_PGRS33	Rv0442c	PPE10	1528964	0.290519	-0.020152	0
Rv0297	PE_PGRS5	Rv1801	PPE29	1678892	0.290519	0.019047	0
Rv0279c	PE_PGRS4	Rv1918c	PPE35	1828576	0.290519	-0.012386	0
Rv3508	PE_PGRS54	Rv1789	PPE26	1903034	0.289803	0.006152	0
Rv2098c	PE_PGRS36	Rv1800	PPE28	315309	0.289803	0.009089	0
Rv1788	PE18	Rv1135c	PPE16	762349	0.289803	-0.166566	0
Rv1396c	PE_PGRS25	Rv1917c	PPE34	589075	0.289803	-0.098346	0
Rv0872c	PE_PGRS15	Rv0388c	PPE9	500423	0.289803	0.279049	0
Rv0297	PE_PGRS5	Rv1705c	PPE22	1568388	0.289803	0.021502	0
Rv0279c	PE_PGRS4	Rv2608	PPE42	1810701	0.289803	-0.012298	0
Rv2853	PE_PGRS48	Rv0442c	PPE10	1777565	0.289267	-0.059254	0
Rv1468c	PE_PGRS29	Rv3159c	PPE53	1870670	0.289267	0.014509	0
Rv0742	PE_PGRS8	Rv2356c	PPE40	1804180	0.289267	-0.025993	0
Rv0297	PE_PGRS5	Rv1787	PPE25	1662192	0.289267	0.216665	0
Rv1806	PE20	Rv3892c	PPE69	2083318	0.288909	0.392770	0
Rv2615c	PE_PGRS45	Rv3135	PPE50	556349	0.288372	0.076293	0
[truncated: 3,591 more rows]
