# Supplementary material for: Identifying Cognate Binding Pairs among a Large Set of Paralogs: The Case of PE/PPE Proteins of Mycobacterium tuberculosis
Source: PLoS Comput Biol. 2008 Sep 12;4(9):e1000174. doi: 10.1371/journal.pcbi.1000174 (PMC2519833; doi:10.1371/journal.pcbi.1000174)
Supplement: Dataset S4 — Paralog matching scores Sij, coexpression scores Rij, and operon/interaction information for Esx proteins. (0.00 MB TXT) [file pcbi.1000174.s004.txt]

ESX1	ESX2	Sij	Rij	Operon (3 = Known interacting non-operon pair, 2 = Known interacting operon pair, 1 = other operon pair, 0 = other non-operon pair)
Rv0287	Rv0288	0.675000	0.968223	2
Rv0287	Rv1037c	0.016667	0.686503	0
Rv0287	Rv1198	0.033333	0.302319	0
Rv0287	Rv1793	0.000000	0.635604	0
Rv0287	Rv2346c	0.025000	0.742498	0
Rv0287	Rv3017c	0.733333	0.460000	0
Rv0287	Rv3019c	0.666667	0.522912	3
Rv0287	Rv3444c	0.250000	-0.537307	0
Rv0287	Rv3619c	0.008333	0.731057	0
Rv0287	Rv3875	0.533333	0.746600	0
Rv0287	Rv3890c	0.466667	0.491769	0
Rv0287	Rv3904c	0.166667	0.114063	0
Rv1038c	Rv0288	0.000000	0.699869	0
Rv1038c	Rv1037c	0.525000	0.963162	1
Rv1038c	Rv1198	0.583333	0.603537	0
Rv1038c	Rv1793	0.641667	0.933938	0
Rv1038c	Rv2346c	0.408333	0.938575	0
Rv1038c	Rv3017c	0.000000	0.119141	0
Rv1038c	Rv3019c	0.000000	0.338716	0
Rv1038c	Rv3444c	0.025000	-0.580684	0
Rv1038c	Rv3619c	0.466667	0.942729	0
Rv1038c	Rv3875	0.083333	0.758560	0
Rv1038c	Rv3890c	0.200000	0.743609	0
Rv1038c	Rv3904c	0.033333	0.002610	0
Rv1197	Rv0288	0.025000	0.708449	0
Rv1197	Rv1037c	0.600000	0.914137	0
Rv1197	Rv1198	0.750000	0.640909	1
Rv1197	Rv1793	0.733333	0.814096	0
Rv1197	Rv2346c	0.600000	0.956493	0
Rv1197	Rv3017c	0.000000	0.116859	0
Rv1197	Rv3019c	0.050000	0.215340	0
Rv1197	Rv3444c	0.000000	-0.559870	0
Rv1197	Rv3619c	0.525000	0.960535	0
Rv1197	Rv3875	0.041667	0.751799	0
Rv1197	Rv3890c	0.050000	0.748127	0
Rv1197	Rv3904c	0.000000	0.063083	0
Rv2347c	Rv0288	0.016667	0.738381	0
Rv2347c	Rv1037c	0.400000	0.921398	0
Rv2347c	Rv1198	0.450000	0.600288	0
Rv2347c	Rv1793	0.825000	0.833789	0
Rv2347c	Rv2346c	0.750000	0.968384	1
Rv2347c	Rv3017c	0.000000	0.113334	0
Rv2347c	Rv3019c	0.016667	0.234970	0
Rv2347c	Rv3444c	0.050000	-0.598418	0
Rv2347c	Rv3619c	0.350000	0.964148	0
Rv2347c	Rv3875	0.125000	0.787687	0
Rv2347c	Rv3890c	0.100000	0.725007	0
Rv2347c	Rv3904c	0.066667	0.067539	0
Rv3020c	Rv0288	0.600000	0.729788	3
Rv3020c	Rv1037c	0.000000	0.354861	0
Rv3020c	Rv1198	0.000000	0.270098	0
Rv3020c	Rv1793	0.000000	0.337009	0
Rv3020c	Rv2346c	0.000000	0.364930	0
Rv3020c	Rv3017c	0.825000	0.739624	0
Rv3020c	Rv3019c	0.750000	0.734072	2
Rv3020c	Rv3444c	0.300000	-0.255529	0
Rv3020c	Rv3619c	0.000000	0.372534	0
Rv3020c	Rv3875	0.466667	0.334083	0
Rv3020c	Rv3890c	0.408333	0.264128	0
Rv3020c	Rv3904c	0.208333	-0.016121	0
Rv3445c	Rv0288	0.350000	-0.445368	0
Rv3445c	Rv1037c	0.066667	-0.528147	0
Rv3445c	Rv1198	0.033333	-0.219498	0
Rv3445c	Rv1793	0.133333	-0.480856	0
Rv3445c	Rv2346c	0.000000	-0.589300	0
Rv3445c	Rv3017c	0.250000	0.066437	0
Rv3445c	Rv3019c	0.250000	-0.035122	0
Rv3445c	Rv3444c	0.750000	0.424962	1
Rv3445c	Rv3619c	0.100000	-0.567236	0
Rv3445c	Rv3875	0.375000	-0.504500	0
Rv3445c	Rv3890c	0.333333	-0.385997	0
Rv3445c	Rv3904c	0.641667	0.002838	0
Rv3620c	Rv0288	0.008333	0.728377	0
Rv3620c	Rv1037c	0.600000	0.923043	0
Rv3620c	Rv1198	0.733333	0.644659	0
Rv3620c	Rv1793	0.500000	0.828252	0
Rv3620c	Rv2346c	0.350000	0.969824	0
Rv3620c	Rv3017c	0.000000	0.114313	0
Rv3620c	Rv3019c	0.033333	0.238174	0
Rv3620c	Rv3444c	0.075000	-0.576108	0
Rv3620c	Rv3619c	0.533333	0.969018	1
Rv3620c	Rv3875	0.166667	0.769183	0
Rv3620c	Rv3890c	0.150000	0.738848	0
Rv3620c	Rv3904c	0.100000	0.064633	0
Rv3874	Rv0288	0.466667	0.771237	0
Rv3874	Rv1037c	0.075000	0.754465	0
Rv3874	Rv1198	0.050000	0.221535	0
Rv3874	Rv1793	0.125000	0.684075	0
Rv3874	Rv2346c	0.025000	0.855545	0
Rv3874	Rv3017c	0.583333	0.010962	0
Rv3874	Rv3019c	0.525000	0.166925	0
Rv3874	Rv3444c	0.350000	-0.626570	0
Rv3874	Rv3619c	0.100000	0.793171	0
Rv3874	Rv3875	0.825000	0.962673	2
Rv3874	Rv3890c	0.000000	0.551454	0
Rv3874	Rv3904c	0.466667	0.119948	0
Rv3891c	Rv0288	0.125000	0.488116	0
Rv3891c	Rv1037c	0.291667	0.737477	0
Rv3891c	Rv1198	0.208333	0.617984	0
Rv3891c	Rv1793	0.333333	0.622271	0
Rv3891c	Rv2346c	0.416667	0.700407	0
Rv3891c	Rv3017c	0.066667	0.053334	0
Rv3891c	Rv3019c	0.041667	0.178602	0
Rv3891c	Rv3444c	0.133333	-0.408106	0
Rv3891c	Rv3619c	0.250000	0.714931	0
Rv3891c	Rv3875	0.000000	0.537303	0
Rv3891c	Rv3890c	0.825000	0.915178	1
Rv3891c	Rv3904c	0.450000	0.006632	0
Rv3905c	Rv0288	0.166667	0.064845	0
Rv3905c	Rv1037c	0.033333	0.198639	0
Rv3905c	Rv1198	0.000000	-0.002663	0
Rv3905c	Rv1793	0.066667	0.211752	0
Rv3905c	Rv2346c	0.016667	0.057445	0
Rv3905c	Rv3017c	0.450000	0.174741	0
Rv3905c	Rv3019c	0.200000	0.109530	0
Rv3905c	Rv3444c	0.533333	-0.132660	0
Rv3905c	Rv3619c	0.050000	0.090407	0
Rv3905c	Rv3875	0.500000	0.070271	0
Rv3905c	Rv3890c	0.350000	-0.042387	0
Rv3905c	Rv3904c	0.825000	-0.007339	1
