# Supplementary material for: Identifying Cognate Binding Pairs among a Large Set of Paralogs: The Case of PE/PPE Proteins of Mycobacterium tuberculosis
Source: PLoS Comput Biol. 2008 Sep 12;4(9):e1000174. doi: 10.1371/journal.pcbi.1000174 (PMC2519833; doi:10.1371/journal.pcbi.1000174)
Supplement: Dataset S5 — For each PE or PPE gene in an operon pair, orthologs in mycobacterial genomes were manually extracted from the TB Database (http://www.tbdb.org). The results are summarized in this tab-delimited file. (0.00 MB TXT) [file pcbi.1000174.s005.txt]

CLUSTER DESCRIPTION	KMS	MA104	MA_K10	MBCG1	MB_AF2122_2	ML_TN2	MT_CDC1551	MT_C_V1	MT_F11_V4	MT_H37RV_V2	MT_H_V1	MT_MCS	MT_Smeg	MU1	MV1
PE family protein	Mkms_0383	MAV_4868	MAP3781	BCG_0325	Mb0293	ML2534	MT0298	TBCG_00282	TBFG_10292	Rv0285	TBHG_00284	Mmcs_0373		MUL_1207	
PPE family protein	Mkms_0384	MAV_4867	MAP3782	BCG_0326	Mb0294		MT0299	TBCG_00283	TBFG_10293	Rv0286	TBHG_00285	Mmcs_0374	MSMEG_0619	MUL_1208	Mvan_0415
PE family protein				BCG_0968c	Mb0940c		MT0941	TBCG_00907	TBFG_10934	Rv0916c	TBHG_00902				
PPE family protein				BCG_0967c	Mb0939c		MT0940	TBCG_00906	TBFG_10933	Rv0915c	TBHG_00901			MUL_4463	
PE family protein			MAP1003c	BCG_1098c	Mb1069c		MT1069	TBCG_01028	TBFG_11058	Rv1040c	TBHG_01024			MUL_4620	
PPE family protein				BCG_1097c	Mb1068c		MT1068		TBFG_11057	Rv1039c	TBHG_01023			MUL_4621	
PE family protein				BCG_1232c	Mb1202c		MT1206	TBCG_01153	TBFG_11194	Rv1169c	TBHG_01153				
PPE family protein							MT1205	TBCG_01152	TBFG_11193	Rv1168c	TBHG_01152				
PE family protein				BCG_1255	Mb1227	ML1183,ML1053	MT1233	TBCG_01177	TBFG_11219	Rv1195	TBHG_01178				
PPE family protein				BCG_1256	Mb1228		MT1234	TBCG_01178	TBFG_11220	Rv1196	TBHG_01179				
PE family protein				BCG_1447	Mb1421	ML0538	MT1430	TBCG_01366	TBFG_11415	Rv1386	TBHG_01366				
PPE family protein				BCG_1448	Mb1422	ML0539	MT1431	TBCG_01367	TBFG_11416	Rv1387	TBHG_01367				
PE family protein		MAV_2915	MAP1507	BCG_1823,BCG_1820	Mb1819,Mb1816		MT1837,MT1840	TBCG_01743,TBCG_01746	TBFG_11818,TBFG_11821	Rv1791,Rv1788	TBHG_01749,TBHG_01746			MUL_3088,MUL_3084	
PPE family protein		MAV_2924	MAP1506	BCG_1821	Mb1817		MT1838	TBCG_01744	TBFG_11819	Rv1789	TBHG_01747				
PE family protein				BCG_1839	Mb1835		MT1855		TBFG_11836	Rv1806	TBHG_01763				
PPE family protein			MAP1516	BCG_1840	Mb1836		MT1856	TBCG_01760	TBFG_11837	Rv1807	TBHG_01764			MUL_3074	
PE family protein				BCG_2124	Mb2131		MT2166	TBCG_02055		Rv2107	TBHG_02061				
PPE family protein				BCG_2125	Mb2132		MT2167		TBFG_12140	Rv2108	TBHG_02062			MUL_2686	
PE family protein				BCG_2450c	Mb2457c		MT2506	TBCG_02375	TBFG_12459	Rv2431c	TBHG_02372				
PPE family protein				BCG_2449c	Mb2456c		MT2505	TBCG_02374	TBFG_12458	Rv2430c	TBHG_02371				
PE family protein		MAV_1346		BCG_2786c	Mb2791c		MT2839	TBCG_02705	TBFG_12782	Rv2769c	TBHG_02701				
PPE family protein		MAV_1347	MAP2575c	BCG_2785c	Mb2790c		MT2838	TBCG_02704	TBFG_12781	Rv2768c	TBHG_02700				
PE family protein				BCG_3540	Mb3504		MT3581	TBCG_03411	TBFG_13512	Rv3477	TBHG_03422				
PPE family protein				BCG_3541	Mb3505			TBCG_03412	TBFG_13513	Rv3478	TBHG_03423				
PE family protein							MT3724	TBCG_03545	TBFG_13653	Rv3622c	TBHG_03560			MUL_4196	
PPE family protein		MAV_0535	MAP0442				MT3723	TBCG_03544	TBFG_13652	Rv3621c	TBHG_03559			MUL_4195	
PE family protein	Mkms_0077				Mb3902		MT3986	TBCG_03799	TBFG_13907	Rv3872	TBHG_03810	Mmcs_0068	MSMEG_0063		Mvan_0076
PPE family protein	Mkms_0078				Mb3903	ML0051	MT3987	TBCG_03800	TBFG_13908	Rv3873	TBHG_03811	Mmcs_0069	MSMEG_0064		Mvan_0077


KMS	Mycobacterium sp. KMS
MA104	Mycobacterium avium 104
MA_K10	Mycobacterium avium subsp. Paratuberculosis K-10
MBCG1	Mycobacterium bovis BCG str. Pasteur 1173P2
MB_AF2122_2	Mycobacterium bovis AF2122/97
ML_TN2	Mycobacterium leprae TN
MT_CDC1551	Mycobacterium tuberculosis CDC1551
MT_C_V1	Mycobacterium tuberculosis C
MT_F11_V4	Mycobacterium tuberculosis F11
MT_H37RV_V2	Mycobacterium tuberculosis H37Rv
MT_H_V1	Mycobacterium tuberculosis Haarlem
MT_MCS	Mycobacterium sp. MCS
MT_Smeg	Mycobacterium smegmatis MC2155
MU1	Mycobacterium ulcerans AGY99
MV1	Mycobacterium vanbaalenii PYR-1
